# Supplementary material for: Genetic Dissection of the Ity3 Locus Identifies a Role for Ncf2 Co-Expression Modules and Suggests Selp as a Candidate Gene Underlying the Ity3.2 Locus
Source: Front Immunol. 2014 Aug 12;5:375. doi: 10.3389/fimmu.2014.00375 (PMC4129629; doi:10.3389/fimmu.2014.00375)
Supplement: Supplementary file 1 [file Presentation1.ZIP]

Archive with 3 entries (3 files):
- Supp figures.PDF
- Supp Table 1.XLSX
- Supp Table 2.XLSX
