# Supplementary material for: Genetic Dissection of the Ity3 Locus Identifies a Role for Ncf2 Co-Expression Modules and Suggests Selp as a Candidate Gene Underlying the Ity3.2 Locus
Source: Front Immunol. 2014 Aug 12;5:375. doi: 10.3389/fimmu.2014.00375 (PMC4129629; doi:10.3389/fimmu.2014.00375)
Supplement: Supplementary file 1 [file Presentation1.ZIP › Supp Table 1.XLSX]

## Sheet: Suppl Table 1A
Supplemental Table 1A	Change in splenic expression over time in Ity mice.
TargetID	Chrm	Location	Ity_D0	Ity_D0	Ity_D0	Ity_D3	Ity_D3	Ity_D3	Ity 3_D0	Ity 3_D0	Ity 3_D0	Ity 3_D3	Ity 3_D3	Ity 3_D3	RecG_D0	RecG_D0	RecG_D0	RecG_D3	RecG_D3	RecG_D3	RecN_D0	RecN_D0	RecN_D0	RecN_D3	RecN_D3	RecN_D3	log2(Fold change)	T statistic	P-value	Adjusted p-value
IL1R2	1	40181962	8.31306	8.41003	8.47759	9.43832	9.40935	9.49364	8.52372	8.38133	8.45047	9.05846	9.17856	9.56228	8.29899	8.36175	8.38005	8.83533	9.1404	8.88771	8.31275	8.34453	8.51424	8.70506	9.1132	9.63249	1.04688	13.924	2.17515e-12	1.03677e-09
STAT1	1	52212858	10.7352	10.557	10.4432	12.5758	12.1529	12.4224	10.2798	10.3722	10.4707	11.9843	11.7669	12.1522	10.1422	10.7704	10.7426	12.095	12.1954	12.1419	10.5184	10.6517	10.4708	12.0881	12.4492	12.2283	1.80529	14.2873	1.30274e-12	6.70331e-10
ADAM23	1	63640153	10.2701	10.2543	10.1566	8.99344	9.00445	8.84274	10.1624	9.91405	9.98065	8.99516	8.99888	8.79948	10.0247	9.79753	9.67522	8.69688	8.69344	8.89037	10.3821	10.0399	10.0771	9.13107	8.92849	8.77698	-1.28011	-12.3909	2.1429e-11	7.58067e-09
IGFBP5	1	72857932	10.5871	11.2473	11.0331	9.6084	9.51022	9.31138	11.3184	11.0492	11.656	10.0161	9.37293	9.85704	11.0336	11.357	12.011	9.65642	9.56686	10.8314	11.9574	11.3543	11.1685	10.0239	9.94728	9.31413	-1.47919	-10.8301	2.77522e-10	7.02038e-08
SLC11A1	1	74428385	9.82946	10.4077	10.5015	11.5158	11.1244	11.3169	9.72633	9.92588	10.2858	10.5854	10.2758	11.2787	10.3289	10.437	10.3136	11.2353	11.1313	11.0907	10.7165	10.2511	9.66748	10.7082	11.7374	11.8352	1.07284	6.78821	8.0486e-07	6.96779e-05
CYP27A1	1	74670783	10.9167	10.3981	10.6852	9.61504	9.63779	9.47837	10.498	10.4439	10.3087	9.75239	9.53743	9.43793	10.6243	10.2072	10.2819	9.38434	9.27542	9.54985	10.7468	10.403	10.6429	9.97672	9.58261	9.39675	-1.08957	-8.71142	1.39492e-08	2.17805e-06
PRELP	1	135806917	11.2243	11.3588	11.1882	9.6363	9.44273	9.57038	10.848	10.9123	10.9728	9.44356	9.08184	9.43427	10.9269	10.8456	10.9417	9.5621	9.26168	9.85121	11.6272	11.1099	11.3304	10.2834	9.95639	9.51124	-1.70729	-13.0375	7.95908e-12	3.33699e-09
CHI3L1	1	136086423	8.5586	8.71817	8.65065	9.94666	9.98572	10.3838	10.9945	11.1173	10.8219	12.9257	12.6802	13.0972	10.7012	11.1005	10.5853	12.3276	12.5349	12.3514	8.68898	8.6382	8.92299	9.37104	9.96332	10.264	1.46292	13.064	7.6481e-12	3.23658e-09
RGS1	1	146092014	9.69899	9.56817	9.81211	10.7917	10.8464	11.1043	9.78276	10.0985	10.0494	10.8799	10.9375	11.0848	9.98056	9.68484	10.0717	10.4673	11.0967	10.783	9.45259	9.60167	9.5244	10.3538	10.793	11.0689	1.22107	10.4576	5.31548e-10	1.23431e-07
RALGPS2	1	156804166	12.0349	11.8306	11.714	10.5883	10.4515	10.4462	11.5591	11.442	11.3387	10.5424	10.2641	10.1231	11.601	11.3761	11.4657	9.88242	9.55232	10.2584	11.5491	11.1798	11.305	10.1219	10.17	10.0333	-1.36453	-8.68548	1.46854e-08	2.27729e-06
XCL1	1	166861931	8.97782	8.8931	9.00935	10.32	10.3618	10.3388	8.84481	8.79165	8.9401	10.2671	10.4317	10.3813	8.91366	8.95057	8.89916	9.96182	10.0996	10.2499	8.77728	9.31827	9.02422	9.96473	10.4255	10.3472	1.38013	11.444	9.83251e-11	2.89108e-08
SLAMF8	1	172581377	9.68638	9.7008	9.61255	11.6644	11.6705	11.5959	10.0449	10.0367	9.8941	11.5458	11.345	11.4201	9.75642	10.013	9.70456	11.4033	11.3835	11.3932	9.98188	9.99021	9.94733	11.2302	11.4867	11.6102	1.97701	17.6484	1.78746e-14	2.29017e-11
FCGR4	1	172959813	12.1261	11.7657	11.8781	14.0321	14.195	14.0328	11.6469	11.5395	11.8194	13.7264	13.8095	14.213	11.7592	11.6498	11.5666	13.9824	14.4007	14.1233	12.0085	12.3012	11.8495	14.1446	14.1414	14.0188	2.16329	17.9677	1.23235e-14	1.64123e-11
FCGR3	1	172981689	9.98069	10.3548	10.3877	11.4384	11.3494	11.1888	10.1626	10.2308	10.4222	11.0553	10.6646	11.2597	9.9891	10.1094	10.2255	10.5056	11.2198	10.9003	10.2015	10.612	10.5168	10.8141	11.2965	11.403	1.08444	7.9188	6.98982e-08	8.94085e-06
IFI205	1	174011998	9.27261	9.49112	9.705	11.5978	11.4459	12.1566	9.27721	9.59912	9.61516	11.1954	10.8861	11.5329	9.51812	9.6867	9.44275	10.9429	11.4525	11.1843	9.25839	9.79689	9.52704	10.3957	11.5649	11.9575	2.24388	14.3931	1.12443e-12	5.92041e-10
AI607873	1	175659225	10.1827	10.3465	10.2647	11.6648	11.4952	11.525	10.3162	10.2972	10.4857	11.3351	11.0663	11.5886	10.2491	10.3831	10.3412	11.126	11.4293	11.285	10.5447	10.1926	10.1176	11.3318	11.7223	11.694	1.29708	10.0166	1.17136e-09	2.52553e-07
EPHX1	1	182919840	11.4661	11.3417	11.5628	10.3013	9.9391	10.0501	11.1917	11.3537	11.2428	9.88738	9.75559	9.72577	11.381	11.1958	11.1981	9.75064	9.5484	10.091	10.8204	10.8541	10.859	9.92994	9.88257	9.786	-1.36001	-11.357	1.13621e-10	3.27699e-08
MRC1	2	14253066	11.5138	11.802	11.6098	10.0957	10.146	9.75197	11.3621	11.2327	11.2569	10.1066	9.82894	10.0003	11.6493	11.0556	11.0771	9.97822	10.3859	10.181	11.9242	11.5427	11.499	10.5823	10.117	10.0319	-1.64399	-11.6318	7.2162e-11	2.22284e-08
IL1RN	2	24200966	8.39091	8.5623	8.28029	11.4001	11.0866	11.3006	8.37073	8.30093	8.36322	10.6663	10.6116	11.5858	8.38324	8.50091	8.45798	10.6993	10.5754	9.99563	8.30166	8.30567	8.29532	9.26445	10.667	11.8536	2.85124	23.8419	0	0
SLC2A6	2	27021363	9.99777	9.78874	9.91721	11.6011	11.3211	11.4784	10.0789	9.97213	9.80499	11.6739	11.3727	11.7928	10.0937	9.77987	9.87756	10.9819	10.9689	10.7676	9.88376	9.66936	9.91105	10.6852	11.3618	11.7438	1.56561	12.7295	1.26954e-11	4.8717e-09
LCN2	2	32241263	10.5397	10.4009	10.611	11.8687	11.707	12.1688	12.2079	11.5518	10.921	12.3463	12.1126	12.2301	10.8597	11.298	10.9219	11.8548	12.9875	11.9024	10.3889	10.7404	11.313	11.3898	12.1242	12.1455	1.39761	10.014	1.17684e-09	2.52553e-07
SPINT1	2	119075184	9.72542	9.73728	9.83057	10.9066	10.7347	10.8526	9.70711	9.73494	9.65385	9.94077	10.053	10.2741	9.7414	9.49732	9.57666	9.98307	9.77918	10.3245	9.74652	9.5767	9.92199	10.3993	10.8136	10.6674	1.06687	9.25409	4.85199e-09	8.68391e-07
AA467197	2	122464959	8.49509	8.30444	8.42537	11.5556	11.7642	11.1695	8.56788	8.39515	8.34117	11.4009	11.3912	12.032	8.38524	8.25469	8.41734	10.8677	11.0684	10.3672	8.42101	8.47963	8.59728	9.35836	11.1084	11.7234	3.08812	25.1462	0	0
HDC	2	126285147	9.71484	9.74699	9.47566	12.8067	12.9875	12.6908	10.1792	10.2368	9.85804	12.4105	12.6328	12.856	9.89605	9.87803	9.85447	11.6429	11.965	11.9274	9.72157	9.66178	10.0085	11.7054	12.6704	12.9567	3.18248	26.1889	0	0
HDC	2	126593667	8.6717	8.58119	8.54891	10.6829	10.9146	10.5571	8.76964	8.77417	8.69803	10.3684	10.5673	10.7777	8.62385	8.721	8.55206	9.70502	10.1221	10.0526	8.57003	8.56172	8.77196	9.54367	10.5238	10.8675	2.11762	20.0859	1.22124e-15	2.12689e-12
IL1A	2	129126027	8.43035	8.54403	8.48938	9.79999	9.83348	9.73166	8.43123	8.63444	8.39442	9.63328	9.62596	9.89797	8.59523	8.47896	8.49309	9.57356	9.71814	9.10758	8.61153	8.54093	8.55162	9.02816	9.42256	10.0676	1.30045	14.363	1.17228e-12	6.1014e-10
IL1B	2	129364570	10.3105	10.4777	10.3542	13.3602	13.3261	13.229	10.2695	10.4157	10.5668	12.9861	12.8035	13.544	10.3203	9.7251	9.88301	12.3657	12.7482	12.1272	10.0865	10.4065	10.3424	11.7713	12.7772	13.5053	2.9243	25.4965	0	0
ACSS1	2	150443912	11.7589	11.8277	11.7686	10.8707	10.8243	10.5901	11.7535	11.7251	11.7808	10.9257	11.2652	11.1036	11.8616	12.1677	11.9397	11.652	11.2326	11.1119	11.8837	11.6527	11.5325	11.3799	10.8909	10.719	-1.02335	-9.19955	5.38615e-09	9.52696e-07
SAMHD1	2	157097533	9.56553	9.62418	9.49038	11.2195	10.8843	10.8249	9.53501	9.66997	9.80215	10.9079	10.7577	10.928	9.49355	9.66938	9.4866	10.3852	10.3298	10.7181	9.47496	9.72113	9.58266	10.429	10.6131	11.1356	1.41621	12.226	2.77619e-11	9.31175e-09
TGM2	2	157942264	11.8295	12.0692	11.9791	13.6183	13.4896	13.388	11.8881	11.854	11.9687	13.0294	13.1186	13.3891	11.8037	11.7602	11.9928	13.1354	12.9914	13.3642	11.9755	11.847	11.7016	13.0736	13.5334	13.4096	1.53935	11.9051	4.63001e-11	1.48689e-08
MMP9	2	164781193	9.18342	9.4504	9.0748	10.2916	10.3158	10.3256	10.1068	9.71447	9.64152	10.0846	10.0542	10.3618	9.8871	9.80305	9.55388	9.85556	9.88009	9.9556	9.60495	9.31823	9.73366	9.71595	10.4818	10.2426	1.07482	6.79294	7.96386e-07	6.93484e-05
CEBPB	2	167688915	10.7809	10.6758	10.6509	12.7386	12.4111	12.4296	10.7719	10.6914	10.7645	12.221	12.2713	12.5709	10.5618	10.432	10.7141	12.0605	12.0033	11.8588	10.8006	10.5055	10.5293	11.8611	12.3518	12.7689	1.82387	15.4004	2.88769e-13	1.87945e-10
DLM1-PENDING	2	173206612	8.47492	8.43875	8.35044	9.8853	10.0149	9.99218	8.5551	8.48293	8.42226	9.68558	9.90443	9.88819	8.44073	8.40836	8.28218	9.58499	10.1373	9.60498	8.33609	8.51169	8.55864	9.67178	9.58381	10.156	1.54274	16.4783	7.30527e-14	7.34827e-11
GUCY1A3	3	81896464	10.9227	11.1146	10.6704	9.47506	9.35057	9.4481	11.1078	10.907	10.8151	9.75354	9.61255	9.46595	11.2256	11.0239	11.014	9.64438	9.3651	9.77423	11.1461	11.0348	11.2163	9.95034	9.52444	9.03023	-1.47796	-12.5547	1.66128e-11	6.16594e-09
S100A8	3	90473467	13.6176	13.8737	14.078	14.8357	14.9556	15.0919	14.8381	14.5175	14.2873	14.8198	14.942	15.1244	14.3619	14.3154	14.0861	14.7174	15.0088	14.9372	13.8504	14.2149	14.7395	14.6367	15.1116	14.9001	1.10463	9.17021	5.69829e-09	9.92401e-07
S100A9	3	90778643	12.3392	12.6552	12.6964	13.7612	13.9822	14.2019	13.9827	13.3173	13.189	14.0631	13.938	13.8923	12.7795	13.4532	12.9125	13.5977	14.4912	13.5149	12.6945	12.7939	13.4254	13.4103	14.0152	14.0317	1.41817	11.2621	1.3314e-10	3.72144e-08
HMGCS2	3	98114586	10.3845	10.7441	10.6488	9.53681	8.7324	9.5948	10.3807	10.5012	10.701	8.91192	8.88059	8.89906	10.4633	10.1493	10.3753	9.12866	8.80012	9.26516	10.7377	10.056	10.1715	9.29453	9.1896	8.87332	-1.3045	-8.12487	4.56049e-08	6.13275e-06
CHI3L4	3	106007053	9.77597	10.0884	9.8244	11.1469	11.1588	11.6224	11.3794	10.8384	10.515	11.3752	11.0705	11.1913	10.0078	10.6011	10.2616	10.8667	12.3129	10.1921	9.73057	10.1322	10.8678	10.44	10.3339	11.035	1.41308	9.90702	1.43041e-09	2.97263e-07
CHI3L3	3	106147554	9.78297	10.1738	9.78275	11.1496	11.0557	11.6704	11.2759	10.6631	10.3986	11.403	11.2778	11.5915	10.0588	10.5302	10.2522	10.8028	12.3374	10.6832	9.84026	10.2002	10.8559	10.5163	10.5714	10.8631	1.37872	8.87219	1.01616e-08	1.64331e-06
GBP5	3	142184690	8.67394	8.6105	8.5592	10.888	10.9692	10.7202	8.5979	8.40573	8.45351	11.0548	10.3916	10.341	8.57005	8.58466	8.58747	9.99635	10.4482	9.71713	8.59351	8.40164	8.74873	9.76816	10.816	10.2616	2.24459	23.4298	0	0
GBP1	3	142281846	8.49615	8.41455	8.27918	11.8276	11.7224	11.3799	8.40093	8.34857	8.4231	10.9263	10.5021	11.212	8.43977	8.50606	8.36476	10.9758	11.554	11.4412	8.35311	8.32266	8.38907	11.1531	11.2815	11.1212	3.24667	30.7663	0	0
GBP2	3	142300671	11.9524	11.5116	11.3552	14.7204	14.7454	14.8047	11.1709	11.3007	11.5353	14.5028	14.2551	14.9305	11.3877	11.7643	11.3412	14.2762	14.527	14.793	11.3412	11.3117	11.1983	14.2811	14.8207	14.5454	3.15042	24.8867	0	0
GBP6	3	142484560	9.10836	8.81984	8.8562	10.769	10.8351	10.5622	8.97973	8.99847	9.02601	10.7169	10.7555	10.8991	8.80077	9.0949	8.84809	10.6724	11.0051	10.6676	9.01753	8.90959	8.89164	10.6181	10.6816	10.5821	1.79397	16.1102	1.15796e-13	1.0007e-10
GBP3	3	142510218	10.6327	10.6669	10.473	12.3587	12.2007	12.1626	10.254	10.4457	10.4214	12.0484	11.7792	12.2711	10.3503	10.2842	10.354	11.7714	12.1811	12.495	10.2809	10.4954	10.4128	11.8087	12.1138	11.9789	1.64979	14.2018	1.46827e-12	7.47019e-10
CCL21C	4	42016586	12.4148	12.4954	12.5728	10.8153	10.4882	10.7231	12.4648	12.5579	12.8116	11.566	10.7415	9.88931	12.3482	12.2023	12.3269	9.5619	9.75818	11.4267	12.0198	12.3199	12.3757	10.9436	11.0777	10.4341	-1.81877	-12.9919	8.52318e-12	3.50853e-09
CCL21A	4	42786574	13.3592	12.9447	13.1085	11.2791	11.2201	11.5411	13.0166	13.2948	13.388	11.8879	11.5283	10.1819	13.0631	12.6886	12.9237	10.3364	10.3076	12.2175	12.6891	12.9162	13.1634	11.7522	11.5779	11.3459	-1.79064	-12.0317	3.7789e-11	1.25818e-08
TXN1	4	57956727	9.21611	8.85179	9.19389	9.98513	10.3466	10.3448	9.25524	9.11787	9.27835	10.0764	9.75643	9.80414	8.87036	9.06389	9.04188	9.96782	10.4204	9.52518	8.97582	9.25352	9.10255	9.89973	9.92035	10.1001	1.13825	7.21478	3.13803e-07	3.15062e-05
ADFP	4	86304532	8.71024	9.17974	9.24602	10.5264	10.2574	10.5962	9.2508	9.03183	9.28501	9.85154	9.86205	9.75017	8.92442	9.2371	9.17118	9.78398	10.1818	9.61132	9.25816	9.07578	9.24001	9.8079	9.96119	10.3085	1.41467	8.22376	3.72297e-08	5.13963e-06
RIMS3	4	120854816	9.96162	10.3252	10.0748	9.17433	9.10261	8.76576	10.0043	9.8841	9.83208	9.10188	9.05769	9.04322	10.1434	9.56386	9.7632	9.25123	9.05213	9.02398	10.4595	9.9772	9.9449	9.2536	9.27388	9.12201	-1.10629	-9.35445	4.00772e-09	7.2881e-07
CSF3R	4	125721326	8.84719	8.86534	8.75212	9.93873	9.95185	9.74928	8.98238	8.98362	9.0637	9.66191	9.57437	9.80248	9.33363	9.00687	8.8211	9.54679	9.45947	9.86644	9.1463	8.931	8.89825	9.22979	9.47852	9.87757	1.0584	8.24689	3.55104e-08	4.93235e-06
SMPDL3B	4	132288927	8.95628	8.89532	9.1923	11.5988	11.0928	11.3742	8.76151	8.89175	8.80997	10.8265	11.0632	11.7129	8.84409	8.90961	8.76407	10.4334	10.2435	10.2461	8.99564	8.97682	8.87367	10.3778	11.0568	11.4676	2.34062	19.147	3.33067e-15	5.0272e-12
LOC100038882	4	155573982	11.338	10.538	10.5154	13.1477	13.4962	13.4953	11.6015	10.7042	11.0852	13.6235	13.5852	13.3362	10.8445	11.7038	11.4584	14.0408	13.919	13.0688	11.0043	11.0511	10.807	13.3634	13.261	13.6309	2.58262	14.4057	1.10478e-12	5.88537e-10
MDX4	5	34173887	12.358	12.2131	12.2621	11.2135	10.9231	11.099	11.8946	12.1	12.0012	11.0126	11.077	10.8962	12.3708	12.2107	12.3743	10.9997	10.6951	11.0858	12.1792	12.0003	11.9624	11.1993	11.019	11.0398	-1.1992	-9.14433	5.98909e-09	1.03115e-06
LIMCH1	5	67447090	9.59981	10.0457	9.56698	8.74609	8.62676	8.78355	9.82791	9.87126	9.82411	8.78888	8.74379	8.72289	9.83077	9.67232	9.81023	8.77226	8.57994	8.93909	9.56944	9.67248	9.76506	9.05923	8.8305	8.56642	-1.0187	-9.07139	6.89444e-09	1.16358e-06
CXCL2	5	90903899	8.10313	8.07867	8.02725	9.05667	9.28828	9.2842	8.07981	8.09354	8.07628	9.22423	9.09606	9.60904	8.08259	8.03831	8.0809	9.01069	9.19113	8.47528	8.09051	8.07714	8.02379	8.23642	8.95141	9.58825	1.14003	16.4545	7.52731e-14	7.34827e-11
CXCL1	5	91968231	8.23494	8.39286	8.35629	9.87538	9.8704	9.70015	8.31061	8.35989	8.43432	10.1758	10.1609	10.0603	8.43674	8.33336	8.37342	9.50053	9.34145	9.30389	8.2848	8.31448	8.54551	9.53886	9.99601	10.8116	1.48728	17.9758	1.22124e-14	1.64123e-11
CXCL9	5	92752485	12.1104	11.6772	11.5233	14.7817	14.4739	14.7412	11.408	11.6142	11.6438	14.3739	14.3001	14.8456	11.8938	12.2364	11.6349	13.9973	14.4472	14.5353	11.1237	11.3233	11.2485	13.4847	14.4553	14.5239	2.89534	21.133	4.44089e-16	8.74296e-13
CXCL10	5	92777116	10.3701	9.56051	9.85064	12.9997	12.9569	13.274	9.83659	9.7886	10.0126	13.1162	13.121	13.4375	9.81265	9.95807	9.88781	12.6423	13.067	13.0963	9.65765	9.90351	9.64869	12.6442	13.2948	13.4437	3.14977	19.7865	1.66534e-15	2.79289e-12
GBP10	5	105645061	8.71709	8.46473	8.36609	10.5764	10.473	10.6873	8.52188	8.46997	8.51732	10.321	9.93051	10.08	8.70113	8.68817	8.3855	10.1594	10.653	10.1961	8.56582	8.66887	8.56692	9.98758	10.4284	10.2459	2.06296	15.12	4.18443e-13	2.56048e-10
OASL2	5	115173160	10.1335	9.66337	9.73371	12.2144	12.1716	12.2366	10.3511	9.92792	10.1645	12.3371	12.2367	12.3706	9.601	10.2297	9.92727	12.5881	12.396	12.2361	9.8559	9.66674	9.96806	12.1116	12.1073	12.4583	2.36401	18.707	5.32907e-15	7.78405e-12
OASL1	5	115387574	8.79172	8.56101	8.46208	9.99624	9.98673	9.92933	8.98594	8.80703	8.82849	10.4936	10.3949	10.0031	8.62412	8.77013	8.78917	10.106	10.0473	9.85918	8.71701	8.40493	8.67479	9.68902	9.99844	10.2941	1.36583	14.7324	7.05214e-13	3.94232e-10
OAS2	5	121180506	9.33843	8.70039	8.79639	10.2925	10.5043	10.4651	9.35246	9.03926	9.09103	10.7462	10.7893	10.5721	9.08507	9.24171	9.04831	10.8066	10.6919	10.7355	9.14327	8.75466	8.92037	10.3629	10.63	10.4949	1.47558	6.72042	9.3685e-07	7.88504e-05
OAS1G	5	121335790	9.51052	9.18219	9.36088	11.029	10.9413	10.9924	9.60852	9.45016	9.51876	11.165	11.1099	11.2488	9.25074	9.59918	9.36882	11.0217	11.1758	11.1464	9.26135	9.31787	9.47784	10.7614	11.1184	11.1869	1.63637	14.1213	1.64446e-12	8.18274e-10
RHOF	5	123568487	10.7536	10.5249	10.6585	9.79274	9.42764	9.6816	10.6309	10.4834	10.6306	9.77692	9.84777	9.64647	10.5603	10.3541	10.3474	9.58039	9.40246	9.91637	10.5795	10.4521	10.6068	9.71404	9.90457	9.54027	-1.01167	-7.61055	1.33807e-07	1.54433e-05
GPR109A	5	124313892	9.69982	9.57586	9.78564	11.4521	11.5358	11.3231	9.35523	9.46978	9.71577	11.3145	11.1409	11.6435	9.57875	9.4719	9.36963	11.2014	11.3727	11.3444	9.80187	9.83466	9.42608	11.1817	11.2983	11.6455	1.74989	14.9546	5.22138e-13	2.99278e-10
CCL24	5	136046780	8.20658	8.49129	8.39997	10.4384	10.4598	10.4282	8.33644	8.52259	8.5299	9.80576	9.69317	9.7299	8.38527	8.38645	8.31018	9.65165	10.1876	9.18553	8.43045	8.72306	8.49024	9.87385	9.96022	10.3711	2.07619	11.1736	1.54507e-10	4.24013e-08
PARP12	6	39036944	8.64596	8.64328	8.55912	9.66729	9.69977	9.61775	8.85623	8.8286	8.81021	9.95444	9.54947	9.79676	8.77934	8.87701	8.67544	9.92897	9.91746	9.67704	8.8335	8.5832	8.77617	9.69618	9.88115	9.80568	1.04548	10.7455	3.21191e-10	7.94746e-08
CYCS	6	50514781	10.7693	11.0768	10.8324	12.0533	12.0913	12.0862	11.0098	11.1127	10.8164	11.6696	11.8798	11.8926	10.9372	10.9506	10.9716	11.6167	12.0606	11.8402	10.7592	11.3446	11.0072	11.4674	11.9755	11.9727	1.1841	9.45833	3.29256e-09	6.1354e-07
SNX10	6	51540451	10.5066	10.6067	10.7123	11.9416	11.9846	11.737	10.5322	10.4277	10.1844	11.4624	11.2834	11.9116	10.3495	10.3815	10.4614	11.3167	11.7841	11.7312	10.6169	10.4835	10.3951	11.2548	11.9341	11.7909	1.27922	9.64565	2.31778e-09	4.5631e-07
GNG12	6	66896397	9.28314	9.31086	9.51443	10.7795	10.5819	10.6	9.43122	9.34328	9.44268	10.4611	10.2783	10.6522	9.37589	9.34705	9.33049	10.4736	10.6484	10.5416	9.4471	9.4621	9.32981	10.1534	10.5471	10.7818	1.2843	10.2899	7.1591e-10	1.61279e-07
GM459	6	68910411	12.6418	13.2999	12.8543	11.7907	12.2457	11.2568	12.6107	12.2635	12.6721	11.7392	11.9596	11.3345	13.4336	12.5079	12.9549	10.6887	11.8005	11.8191	11.5541	13.0535	12.2192	10.567	11.8134	11.9336	-1.16763	-5.65097	1.10679e-05	0.000574502
CXCL12	6	117123722	11.9268	11.728	11.9358	10.5564	10.3798	10.5288	12.1101	12.0759	11.9967	10.8914	10.5522	10.7061	12.2222	11.9983	11.8961	10.6888	10.4701	10.8269	11.7481	11.8779	12.1009	10.7161	10.9147	10.7745	-1.37522	-11.1044	1.73667e-10	4.68085e-08
USP18	6	121202335	9.48489	9.2261	9.24076	10.8891	10.9581	11.3518	9.43324	9.30356	9.62718	11.2908	11.0922	11.3166	9.12971	9.56409	9.17776	11.0521	11.5108	10.6946	9.19032	9.3863	9.23064	10.4938	11.3365	11.3981	1.74906	13.4474	4.3322e-12	1.96166e-09
CLEC4D	6	123220323	8.85575	9.02356	8.85296	11.097	11.3159	11.2299	8.94203	9.00216	9.06815	10.6461	10.6747	11.279	8.91526	8.75343	8.76243	10.1669	10.6079	10.1483	8.87568	8.9318	9.11159	9.71961	10.6276	11.4253	2.30349	20.9674	4.44089e-16	8.74296e-13
CLECSF9	6	123281789	8.19647	8.28695	8.24241	10.3936	10.3247	10.9125	8.39575	8.26602	8.41481	10.1686	10.1311	10.8989	8.29698	8.34135	8.22585	9.39862	10.1579	9.47599	8.21026	8.30388	8.33756	8.73611	10.1069	11.0643	2.30167	15.9328	1.44995e-13	1.11962e-10
CLEC7A	6	129411648	9.09158	8.98079	9.11202	10.0951	10.4213	10.063	9.19832	9.00261	8.84717	9.81505	9.68554	9.944	8.97816	8.68505	8.76703	9.34798	9.59407	9.47643	9.08869	9.04967	9.32488	9.60056	9.7621	10.1684	1.13168	11.0189	2.00811e-10	5.26978e-08
CLECSF12	6	129461591	8.97204	9.08063	9.04676	10.2615	10.658	10.3768	8.90098	9.19023	9.20612	10.0268	9.60305	10.2444	9.12155	8.94045	8.84283	9.47819	9.83719	9.79193	8.98414	9.13974	9.17916	9.60557	10.2077	10.8635	1.39896	7.07526	4.259e-07	4.03455e-05
MGST1	6	138099312	8.99012	9.45862	9.52177	10.4978	10.54	10.393	9.48933	9.44943	9.96281	10.2529	9.99139	10.3047	9.31884	9.6156	9.28386	10.0125	10.5676	10.1277	9.53494	9.72783	9.65895	9.82305	10.4102	10.8881	1.15341	8.6884	1.46005e-08	2.27191e-06
APOE	7	20281958	12.7372	12.4375	12.6912	11.4079	11.4508	11.2489	12.6386	12.8267	12.587	11.7504	11.5182	11.1791	12.7775	12.5986	12.9524	11.9006	11.5233	11.4455	12.7031	12.4652	12.6741	11.458	11.5335	11.6061	-1.25275	-10.0792	1.04553e-09	2.29819e-07
B3GNT8	7	26414417	10.6313	10.4678	10.6574	9.24604	9.35915	9.29307	10.1637	10.3961	10.456	9.46209	9.38898	9.32776	10.4422	10.1682	10.3429	9.21	8.85491	9.22265	10.5101	10.281	10.4106	9.1954	9.38219	9.42974	-1.2861	-12.9032	9.74543e-12	3.94002e-09
SAA1	7	46740501	8.15201	8.19606	8.24863	9.42601	9.17728	9.27824	8.19452	8.27223	8.14634	10.7899	9.83474	8.20175	8.20203	8.17461	8.17286	8.28129	8.30459	9.0228	8.2012	8.2958	8.20441	8.42896	9.00639	8.31989	1.09494	15.0199	4.78284e-13	2.84461e-10
MRGPRA2	7	47332113	8.59701	8.47974	8.50406	10.5493	10.6158	10.5808	8.71663	8.72807	8.58167	10.1078	10.3902	10.6423	8.5813	8.56322	8.54858	9.75753	10.0684	9.68286	8.67993	8.58817	8.60411	9.53063	10.3855	10.7618	2.05503	15.7864	1.74971e-13	1.29883e-10
DBP	7	52965323	10.5818	10.6819	12.0018	9.44148	9.35527	9.39777	10.6835	10.7135	10.4424	9.52166	9.40521	9.4235	10.5293	10.3344	10.548	9.36132	9.18192	9.41139	10.3764	10.6828	10.5877	9.48764	9.36788	9.40102	-1.69032	-7.52658	1.60051e-07	1.78065e-05
SAA3	7	53967541	8.17993	8.29879	8.21863	11.5533	10.731	12.1202	8.34945	8.27918	8.36102	10.8212	11.3933	12.2045	8.17977	8.22894	8.22357	10.4779	11.4034	9.59921	8.1787	8.16909	8.39854	8.81716	10.5371	11.4644	3.23573	16.745	5.26246e-14	5.41567e-11
SIGLECH	7	55646730	9.86283	9.82335	9.96687	8.77674	8.81359	8.87989	9.63381	9.67169	9.76126	8.80129	8.74859	8.58041	9.81861	10.0161	9.9327	8.91845	8.73443	8.88057	10.0365	9.86304	9.72602	8.62219	8.86083	8.91486	-1.06095	-10.9026	2.4496e-10	6.23148e-08
SLCO2B1	7	106806941	11.3128	12.0539	11.9546	10.9698	10.3598	10.6541	11.8031	11.7175	11.7243	10.6613	10.3396	10.5078	11.8861	11.7072	11.642	10.5976	10.2337	10.8237	12.2106	11.7086	11.6321	10.9469	11.0669	10.6821	-1.11255	-5.91732	5.91158e-06	0.000341867
TRIM30	7	111557824	10.5197	10.1994	10.1811	11.1452	11.5215	11.4739	10.593	10.1378	10.1403	11.1515	11.0481	11.2032	10.1348	10.0311	9.7828	10.9556	11.0551	11.2543	10.0415	9.98564	10.2476	10.7032	11.1894	10.9402	1.08012	7.51387	1.64462e-07	1.81634e-05
GVIN1	7	113300360	11.3541	10.9267	10.9574	12.6245	12.8638	12.8317	11.4491	11.2751	10.9148	12.6753	12.7727	12.7304	11.1239	11.6096	11.1485	12.4182	12.4694	12.2135	10.9992	11.2536	11.3458	12.3482	12.5829	12.5001	1.69391	12.5782	1.60182e-11	6.04433e-09
SBK	7	126272619	11.6769	11.9234	11.7709	10.7718	10.3372	10.8376	11.4462	11.7117	11.6336	10.4263	10.6729	10.3425	11.8475	11.7155	11.7698	10.3798	9.73503	10.3558	11.7968	11.7415	11.6791	10.2712	10.6322	10.6238	-1.14152	-8.19999	3.90857e-08	5.37945e-06
NUPR1	7	133766991	10.366	10.4227	10.5761	11.1519	11.2261	12.7718	10.3518	10.173	10.6045	10.9102	10.9714	11.0466	9.98468	10.141	10.1634	10.4272	10.8783	10.8419	10.2687	10.9835	12.7721	10.6393	10.7752	11.2769	1.26168	4.81191	8.31602e-05	0.0028398
SULT1A1	7	133816608	9.77269	9.91004	10.2414	9.0367	8.77698	8.77721	9.4721	9.78248	9.98042	8.86877	8.81933	8.95738	9.62321	9.34866	9.44273	8.79532	8.95444	9.69891	9.83817	9.86586	9.77568	8.92116	9.08586	8.64948	-1.11107	-9.65335	2.28478e-09	4.53522e-07
ITGAD	7	135348640	11.5894	11.6539	11.6745	10.5536	10.7137	10.3226	11.0853	11.2062	11.2392	10.4767	10.2986	10.6436	11.3986	10.903	11.0711	10.6264	10.6443	10.6371	11.8639	11.5187	11.1922	11.1704	10.735	10.1476	-1.1093	-5.6918	1.00487e-05	0.000533429
IFITM1	7	148155488	12.1547	12.1901	12.2452	13.4122	13.4265	13.3852	11.7445	11.8507	12.1591	12.9973	12.9315	13.2826	11.8926	11.6525	12.0172	12.6915	12.9412	12.9454	11.9552	12.2525	12.0351	12.9631	13.348	13.4836	1.21126	11.0069	2.04956e-10	5.33368e-08
IFITM3	7	148195585	13.3979	13.0988	13.3034	14.4697	14.3561	14.3238	13.3868	13.0742	13.4099	14.5715	14.5576	14.5154	13.1811	13.1075	13.1822	14.3721	14.4486	14.8396	13.5341	13.2967	13.3804	14.4131	14.7409	14.4518	1.11655	9.81858	1.6826e-09	3.43198e-07
IRF7	7	148449558	9.17493	8.8871	8.87967	10.4571	10.6945	10.6068	9.17179	8.97558	9.01099	10.8272	10.9532	10.6374	8.92519	9.15612	9.01808	10.8866	10.5391	10.7067	9.13369	8.95022	9.03283	10.4284	10.6662	10.9609	1.60555	11.0486	1.90913e-10	5.08515e-08
ARHGEF18	8	3456493	11.5664	11.6094	11.2374	10.6038	10.3267	10.4713	11.4871	11.428	11.4802	10.5023	10.3093	10.3748	11.511	11.2157	11.311	10.175	9.83952	10.563	11.3798	11.0906	11.3023	10.3491	10.4552	10.3894	-1.00379	-6.70032	9.80112e-07	8.21861e-05
1810033B17RIK	8	3668383	9.27702	9.35108	9.29367	10.4153	10.5301	10.5038	9.3932	9.347	9.29759	10.1048	10.2366	10.5377	9.14016	9.14163	9.28502	9.45768	10.1305	9.83655	9.15795	9.41536	9.4213	9.51644	10.1866	10.6888	1.1758	11.3235	1.20155e-10	3.44349e-08
FCER2A	8	3682152	11.2618	11.2672	10.944	10.0365	9.82958	9.73392	10.6941	10.5763	11.3849	9.59114	9.33511	9.47127	11.1764	10.9491	10.9789	9.44854	9.23304	9.93668	11.2615	11.0711	10.7942	9.89656	9.95954	9.94398	-1.29101	-9.62408	2.41286e-09	4.68913e-07
CLEC4G	8	3716104	11.1717	11.6225	11.9814	9.53774	9.20208	9.16023	10.7874	10.9116	10.8428	10.0758	9.94056	9.70735	11.1092	10.6495	10.5764	9.6179	9.40676	9.34325	11.1309	11.6079	11.129	9.19601	9.2363	9.17956	-2.29187	-15.4226	2.80442e-13	1.86746e-10
CD209B	8	3918051	9.75136	10.2043	9.73843	8.79272	8.95909	8.57769	9.47885	10.0309	10.0443	9.18597	9.10321	8.92142	9.74888	9.63466	9.69605	9.21642	8.93801	8.94399	10.202	10.2517	9.89027	8.92709	8.64896	8.538	-1.12153	-9.20294	5.35122e-09	9.50229e-07
F10	8	13037308	8.53716	8.63229	8.61733	10.2955	10.042	10.0785	8.89509	8.8142	8.63754	9.99469	9.97245	10.3535	8.53668	8.77712	8.74442	9.3038	9.66769	9.27818	8.61858	8.5224	8.60543	9.06682	9.83574	10.5837	1.54309	16.4431	7.62723e-14	7.34827e-11
GAS6	8	13465374	10.7282	10.6527	10.7028	9.17449	9.21872	9.04085	10.8597	10.6122	10.6899	9.56333	9.20998	9.45426	10.518	10.3957	10.5582	9.13086	9.29082	9.76177	10.8033	10.7148	10.6368	9.47857	9.73762	9.35959	-1.54986	-13.2991	5.38936e-12	2.36928e-09
BST2	8	74058255	10.3389	9.96558	9.90271	11.374	11.2227	11.3965	10.8826	10.2434	10.5291	11.4092	11.1837	11.2918	10.1558	10.8887	10.0953	11.4941	11.5021	10.7368	10.0041	10.2965	10.3304	10.7661	11.5889	11.2441	1.26198	9.63659	2.35721e-09	4.61281e-07
MLKL	8	111311797	9.17466	9.21707	9.17816	11.0093	11.0672	10.761	9.12483	9.17999	9.15371	10.7394	10.7316	10.9347	9.10949	9.03168	9.25256	10.8252	10.9688	10.7154	9.17609	9.23727	8.9791	10.7938	11.0544	11.1098	1.75586	16.1572	1.09135e-13	9.68968e-11
HP	8	112099370	9.92864	9.88785	10.1052	11.9442	11.9131	11.9395	10.7986	10.5017	11.0809	12.2059	11.7298	12.2089	10.1158	10.442	9.96589	10.7749	11.6847	11.5848	10.7225	10.1798	10.5559	11.0315	12.1073	11.7523	1.95833	17.4066	2.37588e-14	2.90762e-11
CASP4	9	5327314	10.1681	9.98283	10.1692	11.4299	11.4773	11.5376	9.90927	10.0519	10.2845	11.253	11.046	11.6281	10.058	9.87075	9.75891	10.529	11.0512	10.8063	9.89824	10.1514	10.1531	10.8093	11.2882	11.7045	1.37488	11.4874	9.15078e-11	2.73652e-08
MMP13	9	7283143	8.82219	8.67212	8.4326	10.6287	11.0629	10.9069	8.48107	8.56135	8.53447	10.7767	10.7534	11.1871	8.65551	8.4892	8.49062	10.4095	10.6326	10.957	8.50822	8.47763	8.62102	10.6529	11.1474	11.0822	2.22388	19.5202	2.22045e-15	3.46704e-12
MMP3	9	7455747	8.44935	8.35031	8.54046	9.92671	10.2766	10.3721	8.46981	8.34921	8.3621	10.3303	9.94434	10.3866	8.48201	8.47299	8.40845	9.68988	9.77734	9.1546	8.56564	8.44261	8.55983	8.92585	9.93672	10.749	1.7451	16.869	4.51861e-14	4.82845e-11
ETS1	9	32564824	13.6661	13.5363	13.0936	12.4461	12.1126	12.156	13.2015	13.3196	13.1043	12.3072	12.2843	12.5021	13.3873	13.04	13.1964	11.9404	11.5971	12.3094	13.4785	13.2131	13.1954	12.3778	12.5091	12.2072	-1.19378	-8.54081	1.95956e-08	2.92841e-06
HSPA8	9	40613038	11.8261	12.034	11.8773	12.745	12.8015	13.2528	12.3619	11.9397	12.1423	13.0869	12.8334	12.2855	11.795	12.1916	12.0098	13.106	13.6171	12.6611	11.8756	11.588	12.0308	12.0994	12.4379	12.8696	1.02068	7.17645	3.41186e-07	3.37641e-05
BC031353	9	74879634	10.9653	10.6608	10.531	9.66084	9.62836	9.53888	10.2942	10.4994	10.493	9.53577	9.49549	9.58632	10.6602	10.4845	10.4023	9.28858	9.20278	9.75499	10.6672	10.3653	10.509	9.74684	9.59062	9.46114	-1.10964	-9.45579	3.30833e-09	6.13953e-07
MB21B1	9	78430526	9.63348	9.58992	9.66065	10.7236	10.7232	10.6361	9.46418	9.58536	9.53277	10.5371	10.6902	10.8393	9.6	9.65441	9.73327	10.9748	10.8054	10.6413	9.56886	9.6156	9.40293	10.6091	10.8567	10.7851	1.06625	8.26205	3.44284e-08	4.79677e-06
TRF	9	103119717	12.1721	12.6638	12.3692	11.244	10.8758	10.7824	12.3574	12.2921	12.6419	11.5157	10.8413	11.2547	12.4877	12.2652	12.5138	11.4873	11.4391	11.8788	12.9562	12.4111	12.2731	11.713	11.3763	10.7997	-1.43432	-9.75061	1.90751e-09	3.85597e-07
LTF	9	110944753	11.4391	11.3232	11.3783	9.95199	10.515	10.0547	13.1201	12.4952	11.5861	12.4717	11.7965	11.5227	11.6627	12.3278	11.8835	12.2984	13.239	11.6438	11.3149	11.1895	11.9955	11.3088	10.8108	9.93094	-1.20632	-9.36869	3.90083e-09	7.18021e-07
CCRL2	9	110957637	8.72486	8.72636	8.63778	10.2131	10.0366	10.2401	8.82934	8.71335	8.77459	10.1525	10.1858	10.3926	8.62495	8.80718	8.70827	9.80627	9.90995	9.59949	8.79327	8.79309	8.81783	9.50797	10.0694	10.3106	1.46695	16.1011	1.17128e-13	1.0007e-10
CCR5	9	124121543	8.72964	8.99467	9.00588	10.1732	10.0794	10.3215	8.76096	8.91869	8.8705	9.66303	9.46295	10.2801	8.77102	8.87986	8.803	9.51194	9.71293	9.69618	8.69048	8.9421	8.92007	9.28116	9.95674	10.1546	1.28127	12.5346	1.71366e-11	6.30865e-09
TCF21	10	22537507	11.6125	11.6043	11.6699	9.88716	9.62495	9.46719	10.8204	11.0776	11.0183	9.82066	9.47489	9.55225	11.2544	10.8127	10.8603	9.77782	9.69937	9.82478	11.2591	11.4838	11.2744	10.1468	9.82169	9.53073	-1.96916	-15.6456	2.09721e-13	1.46098e-10
A630077B13RIK	10	33846122	9.9111	9.77493	10.2721	12.1721	11.7815	12.1231	9.85421	9.96272	9.97484	12.1215	11.7162	12.1743	9.82915	9.99253	9.90754	11.879	12.0175	11.9812	9.91069	9.94536	10.0187	11.544	11.8966	12.2332	2.03952	14.9942	4.95048e-13	2.87388e-10
LILRB4	10	51213947	8.71722	8.6631	8.94696	10.0667	10.442	10.473	8.59032	8.75211	8.66068	10.1867	9.8392	10.1843	8.60343	8.55887	8.62021	9.67981	10.2355	9.75639	8.73533	8.75674	8.84737	9.6422	10.0675	10.7421	1.55147	12.5687	1.62544e-11	6.08279e-09
GP49A	10	51480632	9.9286	9.33796	9.77801	11.1235	11.5927	11.3458	10.0689	9.79645	9.27959	11.4676	11.4327	11.3595	9.82338	9.15333	9.32825	10.5634	11.0432	10.6979	9.699	9.1751	9.76308	10.8637	11.1232	11.2092	1.67246	11.6265	7.27866e-11	2.22692e-08
PKIB	10	57456415	9.25202	9.67839	9.8013	10.6713	10.6836	10.6713	9.74076	9.55809	9.72123	10.3318	10.3208	10.2313	9.72524	9.69221	9.71762	10.3096	9.99974	10.3819	9.50152	9.76203	9.44268	10.0425	10.1943	10.756	1.09817	7.39031	2.14466e-07	2.2958e-05
PPA1	10	61069426	11.1456	10.9594	11.0315	12.3528	12.4238	12.4078	10.9657	11.0253	11.1032	12.5102	12.7881	12.8171	11.0255	11.2936	11.1025	12.7608	12.633	12.7244	11.1187	11.0839	10.9559	12.2332	12.6434	12.5702	1.34927	11.8228	5.28774e-11	1.66274e-08
CSTB	10	77889637	12.9772	12.9484	12.981	14.0335	14.0693	14.0235	12.6608	12.7806	12.8686	13.6592	13.7097	13.8951	12.7267	12.3786	12.7182	13.213	13.5981	13.6806	12.7864	13.1008	12.8251	13.2372	13.8682	14.1203	1.07321	8.18335	4.04413e-08	5.51573e-06
CIRBP	10	79634114	9.37108	9.78487	9.97624	8.72164	8.7767	8.58752	9.84033	9.83102	9.79966	9.26323	8.94434	9.01937	9.86876	9.59838	9.2017	8.47853	8.46524	8.86611	9.8161	9.94414	9.99946	9.07485	8.72923	8.9231	-1.01544	-8.50786	2.09342e-08	3.0877e-06
STAB2	10	86304140	10.9371	10.7679	10.6635	9.90729	9.71479	9.65574	10.8396	10.8282	10.8343	9.92765	9.61391	9.68892	10.8912	10.4253	10.7434	9.91233	9.59	9.79664	10.963	10.5491	10.8163	10.0149	9.66956	9.5087	-1.03024	-7.67294	1.17207e-07	1.38933e-05
1200002N14RIK	10	87785744	9.93614	9.77312	9.8282	11.5636	11.3581	11.2959	9.92249	9.95381	10.0141	11.1223	11.1849	11.4935	9.88426	9.59313	9.83326	10.9613	11.0635	11.3673	9.92125	9.82427	9.95774	10.9253	11.4629	11.3204	1.56006	12.7893	1.15864e-11	4.48413e-09
IFNG	10	118441047	8.4728	8.61753	8.51974	11.9508	11.2791	11.5094	8.48256	8.47649	8.43138	11.4517	11.2147	11.6553	8.42352	8.51792	8.50602	11.5662	11.471	10.9158	8.448	8.64969	8.51359	10.2126	11.4984	11.8869	3.04306	24.4729	0	0
DGKA	10	128157410	12.0836	11.6061	11.6179	10.702	10.5623	10.6255	11.7658	11.7155	11.766	11.0043	10.931	10.7304	11.5678	11.3987	11.511	10.1044	10.1817	10.7942	11.5224	11.1319	11.7306	10.4361	10.8373	10.6669	-1.13922	-7.32706	2.45875e-07	2.54189e-05
IGFBP3	11	7106357	10.3867	10.4993	10.2424	8.84337	8.7258	8.77199	10.8346	10.5836	10.5359	9.12076	8.90869	8.64881	10.458	10.2071	10.2445	8.81391	8.80336	9.03642	10.1684	10.2072	10.7544	9.11715	8.72654	8.72891	-1.59573	-15.3282	3.17524e-13	1.99692e-10
UPP1	11	9035990	8.63931	8.80303	8.59469	12.435	12.2103	12.3366	8.60659	8.86189	8.73577	11.7448	11.992	12.3918	8.93213	8.64472	8.7545	11.1919	11.4461	11.0196	8.62843	8.71095	8.84023	10.925	12.0736	12.6419	3.64829	35.067	0	0
IRGM1	11	48679102	9.88628	9.52163	9.58756	11.8158	11.8944	12.0468	9.3513	9.36901	9.8081	11.5003	11.3929	12.1084	9.59002	10.1395	9.65194	11.7917	11.7839	12.3384	9.68153	9.80289	9.44433	11.3347	11.9057	11.929	2.25385	17.2586	2.83107e-14	3.20484e-11
TGTP	11	48799202	8.52197	8.45332	8.38543	9.8715	9.89666	10.0677	8.46112	8.39619	8.42098	10.0106	9.73779	9.86516	8.37636	8.48084	8.37444	10.0094	10.1041	9.77863	8.25443	8.37852	8.3557	9.63126	9.67815	10.1912	1.49172	15.3775	2.97651e-13	1.8983e-10
IFI47	11	48910304	10.8323	10.8112	10.5109	12.8781	12.7784	13.0469	11.0248	10.8716	11.12	13.0618	12.5609	12.8737	10.7172	10.9983	10.6855	12.8999	12.9081	12.2056	10.5153	10.7265	10.8301	12.5934	12.8297	12.9487	2.18303	17.2097	2.9976e-14	3.3106e-11
IRF1	11	53586376	10.5381	10.524	10.346	12.2993	11.9957	12.0097	10.0486	10.3275	10.4485	12.0001	11.6697	11.9815	10.1939	10.3527	10.2619	11.7908	11.9288	12.0674	10.0332	10.3029	9.98707	11.7884	12.216	12.2124	1.63221	12.5022	1.80191e-11	6.4803e-09
IRGB10	11	58002187	8.85068	9.10316	9.1358	11.6642	11.8518	11.8935	8.37813	8.33345	9.39736	9.8675	10.6224	11.08	8.81213	9.39839	9.09823	11.1888	11.7608	11.4679	8.93225	9.2461	8.49889	11.4944	11.6827	11.9312	2.7733	25.0735	0	0
IGTP	11	58020808	11.6391	10.9817	11.1638	13.6017	13.659	13.6657	11.1632	11.2653	11.1733	13.4818	13.4637	13.6047	11.0143	11.4895	11.0335	13.5155	13.6072	13.7349	11.0384	11.1421	10.9196	13.5936	13.6273	13.5642	2.38057	15.7346	1.86962e-13	1.34378e-10
IIGP2	11	58038682	11.5023	10.9793	11.0885	12.9398	12.6584	12.7009	11.0928	10.9936	11.3887	12.8449	12.8281	12.914	10.9923	11.0601	11.0035	12.757	12.6563	13.1408	11.1742	11.0732	10.8576	12.7254	13.2225	12.808	1.57633	9.38238	3.8009e-09	7.02485e-07
TNFRSF13B	11	61126755	11.7133	11.4934	11.4942	10.5735	10.4976	10.5823	11.3418	11.4248	11.5524	10.7237	10.4796	10.4852	11.3425	11.2169	11.2469	10.2514	10.0952	10.7553	11.3511	11.412	11.4697	10.5692	10.6445	10.6146	-1.01584	-7.13072	3.77089e-07	3.66416e-05
ATP2A3	11	72795262	13.4047	13.0215	12.899	12.0861	11.7329	11.767	13.2052	12.9883	13.07	12.2809	12.0306	11.9551	13.3034	13.1531	13.084	11.8794	11.3034	12.0506	13.2557	12.7851	13.0016	11.9435	12.0673	11.6865	-1.24638	-7.99817	5.92566e-08	7.75343e-06
LGALS9	11	78779268	9.6485	9.81562	9.62521	10.6252	10.9227	10.7574	10.2028	9.93285	10.1884	11.4514	11.2593	11.1902	9.93476	10.2604	10.0014	11.7824	11.8337	11.4959	10.0528	9.90543	9.83245	11.4606	11.3224	10.7872	1.07199	9.49925	3.04837e-09	5.76167e-07
CCL2	11	81850024	8.2514	8.18439	8.25809	9.17839	9.31908	9.3336	8.17897	8.2638	8.14221	9.37414	9.38644	9.46223	8.16995	8.19697	8.08598	8.91598	9.34732	8.75435	8.23097	8.21908	8.18446	8.78359	9.06146	10.0497	1.04573	15.5905	2.25264e-13	1.54548e-10
CCL7	11	81860688	8.34285	8.14359	8.2079	9.3868	9.64351	9.52085	8.29053	8.28158	8.19558	9.5014	9.55701	9.74084	8.20851	8.18588	8.2024	9.13349	9.34892	9.1256	8.26079	8.251	8.17473	8.53303	9.44474	10.1923	1.2856	16.1764	1.0647e-13	9.64217e-11
SLFN1	11	82936068	10.0108	9.64292	9.58109	11.1998	11.0407	11.1243	9.93789	9.98551	9.93732	11.0199	11.0544	11.0421	9.77504	9.98066	9.62984	10.3809	10.4495	10.7099	9.71931	9.53806	9.67954	10.48	10.9339	11.2369	1.37666	10.9384	2.30397e-10	5.92762e-08
CCL3	11	83461771	8.76965	8.57612	8.59393	10.4881	10.0973	10.3651	8.41621	8.49757	8.4653	10.4613	10.4977	10.9497	8.51123	8.49765	8.55351	9.85381	10.0263	9.60416	8.46149	8.60788	8.62975	9.12775	9.89605	10.781	1.67026	12.3338	2.34325e-11	8.03823e-09
CCL4	11	83478086	9.76876	9.2933	9.45634	12.3544	11.9976	11.9377	9.25808	9.30995	9.23306	12.2003	12.2532	12.7793	9.46782	9.34364	9.48893	11.7533	11.7771	11.6044	9.59912	9.65809	9.24954	10.9658	11.7757	12.5859	2.5904	20.1778	1.11022e-15	2.01088e-12
OTTMUSG00000000971	11	83517604	9.14311	9.26842	9.82426	11.2529	11.4277	11.0529	9.25476	9.49386	9.58802	10.6677	10.5636	10.8497	9.36586	9.37408	9.36401	10.4988	10.9783	10.9854	9.52236	9.83549	9.57804	10.7592	10.9647	11.5962	1.83258	11.4928	9.06999e-11	2.73652e-08
TMEM49	11	86398601	10.6786	10.3672	10.5032	11.5125	11.5912	11.7964	11.007	10.6176	10.4675	11.6049	11.7456	11.5767	10.8628	10.5164	10.4806	11.1165	11.5538	11.3838	10.4482	10.6413	10.9505	11.383	11.3179	11.7003	1.11704	8.40475	2.57672e-08	3.6923e-06
IGFBP4	11	98913812	11.9695	12.0692	12.2247	11.0313	10.5496	10.8319	11.8531	11.9367	12.1477	11.0807	10.8638	11.0223	11.6876	11.8382	11.8775	11.0435	10.7058	11.0933	12.2857	11.7778	11.8736	10.9083	11.3576	11.2653	-1.2835	-9.6888	2.13901e-09	4.2857e-07
DHX58	11	100556514	9.83882	9.43645	9.33329	10.7491	10.7678	10.8104	9.8093	9.56142	9.68224	11.2271	11.1808	10.9109	9.5724	9.58765	9.43889	10.783	10.66	10.7235	9.6723	9.42241	9.68719	10.7382	10.8394	10.9262	1.23959	10.1609	9.02158e-10	2.00248e-07
DHX58	11	100556520	9.92796	9.63941	9.76812	10.9023	10.9194	10.8657	10.0103	9.7122	9.94488	11.0574	11.2052	11.1377	9.78025	9.91544	9.67229	10.9618	10.8343	10.9789	9.74148	9.67992	9.72934	10.865	10.9814	10.9952	1.11729	9.4983	3.05382e-09	5.76167e-07
D11LGP2E	11	100694884	9.21587	9.03149	9.07926	10.2927	10.2641	10.2564	9.35575	9.16463	9.31465	10.4577	10.4551	10.4329	9.21615	9.35366	9.24756	10.3467	10.2036	10.1774	9.26464	9.07135	9.1911	10.2062	10.281	10.278	1.16216	6.66537	1.06028e-06	8.71334e-05
SOCS3	11	117827500	9.53011	9.59246	9.8052	11.6962	11.1638	11.4918	9.62217	9.83101	9.51502	11.4904	11.3831	11.939	9.57664	9.84474	9.46791	10.9997	10.8322	11.2019	9.63942	9.59421	9.60609	10.4995	11.6418	11.8591	1.80801	12.8511	1.05472e-11	4.15295e-09
TIMP2	11	118162612	11.8596	11.7439	11.7374	10.3182	10.5087	9.99635	11.3735	11.4962	11.789	10.6041	10.3537	10.4061	11.5377	11.2178	11.6193	10.3449	10.1067	10.9806	12.0361	11.4455	11.4318	10.7323	10.5308	10.1371	-1.50585	-8.55714	1.89652e-08	2.85146e-06
RNF213	11	119348499	12.6278	12.0857	11.7888	13.471	13.5879	13.4489	12.6644	12.4535	12.227	13.9047	13.91	13.7947	12.4443	12.5284	12.3075	13.7072	13.3214	13.6208	12.3147	11.9799	12.2864	13.5604	13.6845	13.3668	1.33519	9.006	7.8262e-09	1.28398e-06
TYKI	12	26469215	9.73722	9.41772	9.33515	10.634	10.7993	10.7124	10.1172	9.74841	9.74091	11.1733	11.1477	10.884	9.79918	10.5546	10.0143	11.4758	11.4216	10.5743	9.63662	9.65887	9.66147	11.1232	10.6641	10.6121	1.21856	10.0085	1.18853e-09	2.53857e-07
NAMPT	12	33531624	8.70909	8.71338	8.76715	9.66249	9.75543	9.78508	8.76324	8.7853	8.52763	9.5163	9.44752	9.84503	8.78192	8.63786	8.71063	9.49716	9.60595	9.68294	8.7677	8.79159	8.79189	9.34934	9.52794	9.63705	1.00446	11.44	9.89826e-11	2.89163e-08
SERPINA3F	12	105459192	10.2103	9.57963	9.86984	13.6981	13.6172	13.7008	9.52266	9.58561	9.46935	13.6169	13.402	13.6175	9.82341	10.1407	9.4458	13.3786	13.6088	13.7723	9.49193	9.83458	9.45501	13.3536	13.6827	13.5418	3.7854	28.8003	0	0
SERPINA3G	12	105480110	13.3778	12.811	13.0832	15.002	14.8918	14.9791	12.8123	12.9764	12.8636	14.7807	14.7512	14.9996	13.1016	12.9959	12.7451	14.7576	14.8171	14.8584	12.8144	12.8381	12.6754	14.7779	14.9432	14.8443	1.86694	13.4055	4.60698e-12	2.06543e-09
WARS	12	110098379	9.93344	9.75352	9.70107	11.5616	11.5121	11.2227	9.81244	10.0123	9.8535	11.1847	11.4678	11.4429	9.90579	9.84502	9.89951	11.3597	11.1329	11.6983	9.89119	9.70804	10.083	11.3955	11.438	11.3919	1.63611	12.9085	9.66682e-12	3.94002e-09
TNFAIP2	12	112693039	9.584	9.53047	9.53937	11.6305	11.2888	11.3418	9.54566	9.66322	9.57468	11.2407	11.2332	11.8298	9.75354	10.1195	10.0019	11.2852	10.8442	11.0342	9.65451	9.72259	9.51227	10.8401	11.4089	11.7583	1.86911	15.7714	1.78302e-13	1.30221e-10
IGH-VJ558	12	113264521	12.1493	12.5008	13.8001	12.1411	11.3991	11.6591	13.1811	12.8667	13.1855	13.899	13.0954	13.2034	11.9705	11.9573	12.3282	12.7704	12.7148	11.7457	13.4609	13.9097	12.9726	13.3793	13.0833	12.8869	-1.08364	-4.0678	0.000511227	0.0116151
IGHG3	12	113359665	13.6777	13.0889	14.1454	12.4374	12.3575	12.2714	13.4955	13.54	13.1652	12.9373	12.8652	12.9741	13.4991	12.744	13.5572	11.1194	12.4237	13.9114	13.5444	13.4332	12.4886	12.1635	12.6316	11.3537	-1.28191	-7.21815	3.11508e-07	3.13453e-05
IGHG	12	114537001	13.8825	13.7309	14.856	13.226	13.1672	12.9631	13.4685	13.7557	13.9775	13.253	12.8621	13.3288	13.8887	14.0382	13.962	12.79	13.7387	14.5306	13.9508	14.002	13.7334	13.3801	13.1526	12.6744	-1.0377	-5.41358	1.94711e-05	0.000909877
PFKP	13	6597148	10.0397	9.80435	9.96491	11.3246	10.8271	10.841	9.71485	9.94581	9.83573	10.685	10.5557	11.0848	9.87699	9.9356	9.77843	10.2667	10.5048	10.7497	9.87641	9.91239	9.70948	10.461	11.1697	11.1071	1.06123	7.33754	2.40362e-07	2.49629e-05
HIST1H1C	13	23738808	12.0278	12.2542	12.2285	10.9553	11.2526	11.1016	12.2984	12.2377	12.0971	11.3413	11.3932	11.0731	12.281	12.0705	12.463	11.4251	11.1875	11.3966	12.2649	12.0953	12.2536	11.5854	11.0427	11.0656	-1.06699	-8.7622	1.26163e-08	1.99748e-06
HK3	13	55005985	9.6399	9.55219	9.49881	11.9459	11.8112	11.3526	9.54333	9.44517	9.43141	11.5961	11.578	11.8817	9.68168	9.48628	9.34227	11.5073	11.5228	11.7968	9.67217	9.54846	9.50932	11.634	11.9578	11.6917	2.13959	15.6963	1.9651e-13	1.39033e-10
GLRX1	13	75839868	11.5874	11.3848	11.5089	12.742	12.6801	12.6182	11.2963	11.5364	11.4885	12.1065	12.2556	12.4141	11.41	11.1702	11.4191	11.9618	12.4011	12.1464	11.257	11.5893	11.3873	11.9463	12.3058	12.6268	1.1864	11.0302	1.97001e-10	5.21662e-08
GLRX	13	76315882	11.4462	11.6938	11.628	12.7148	12.7351	12.8128	11.4338	11.4668	11.4577	12.3133	12.2253	12.5055	11.4352	11.3611	11.2132	11.8512	12.3071	12.4991	11.4955	11.6076	11.4515	12.0329	12.5582	12.5886	1.16487	9.99372	1.22104e-09	2.58365e-07
ESM1	13	114008196	10.164	10.3409	9.97342	8.76071	8.84997	8.82276	9.88688	10.0363	10.2009	8.77016	8.75301	8.91112	10.0822	9.84109	10.1659	8.49975	8.46296	9.2438	10.1459	9.98491	9.86427	8.94485	9.14266	8.91631	-1.34827	-11.0642	1.85927e-10	4.98163e-08
VSTM4	14	32856756	9.85433	10.0564	10.0539	8.90556	8.84969	8.93145	9.63287	9.68247	9.70184	8.87606	8.90714	9.04647	9.8958	9.70429	9.78422	9.15318	8.92143	9.00321	10.179	9.95985	9.85558	9.20609	9.10669	8.9176	-1.09266	-10.949	2.26279e-10	5.85493e-08
GDF10	14	34748248	9.8463	10.089	10.2651	8.75024	8.48126	8.68728	10.3555	10.1622	9.93527	8.78865	8.74707	8.80853	10.0294	9.80482	10.033	8.66609	8.58821	9.18211	10.3429	10.0775	10.0958	9.06519	9.1174	8.7043	-1.42721	-12.0256	3.816e-11	1.26126e-08
PHF11	14	58231045	9.60853	10.0053	9.82062	11.3005	11.3588	11.4062	10.157	9.90751	10.1155	11.4944	11.0556	10.8976	9.99958	9.86596	9.80238	10.8776	11.068	11.0001	9.96132	9.91881	10.1117	10.774	10.9648	11.2774	1.54366	13.3502	4.99734e-12	2.21847e-09
D14ERTD668E	14	58303077	11.4075	11.0069	10.8109	12.3446	12.3475	12.4156	11.1486	11.0121	11.2291	12.511	12.103	12.1802	11.1936	11.0934	10.808	11.7727	12.2697	12.1734	10.8469	11.2218	11.1819	11.9376	12.167	12.6368	1.29413	9.32829	4.21192e-09	7.5984e-07
D14ERTD668E	14	59975211	8.96492	8.69506	8.64798	10.2387	10.4113	10.5175	8.73325	8.73543	8.90193	10.0614	10.0151	10.3042	8.75642	8.58625	8.83787	9.83367	10.3011	10.3657	8.7871	8.77162	8.99749	9.7269	10.4092	10.5337	1.61983	10.5834	4.26045e-10	1.02073e-07
IRG1	14	103046977	8.21247	8.1452	8.09061	11.9921	12.2618	12.035	8.26688	8.21629	8.28284	12.0633	11.869	12.5507	8.1643	8.29926	8.10508	11.4408	11.5429	10.8843	8.17472	8.1089	8.19549	10.2113	11.8299	12.466	3.94688	43.7316	0	0
SEPP1	15	3229615	11.3699	11.5299	11.2138	10.0028	9.94223	9.98373	11.2973	11.2675	11.4779	10.1231	9.69498	9.93816	11.3314	11.2522	11.2958	10.0948	10.0718	10.1021	11.5503	11.3333	11.4307	10.412	10.1243	9.95834	-1.39496	-12.5017	1.80322e-11	6.4803e-09
LY6A	15	74825415	13.8277	13.7904	13.7338	15.058	14.9743	15.2948	13.727	13.7882	14.0012	14.909	14.809	15.0228	13.5051	13.5786	13.5862	14.7558	15.0106	15.1122	13.6701	13.6891	13.9002	14.5504	15.0464	15.0544	1.32506	12.3698	2.21454e-11	7.6547e-09
LY6C1	15	74875945	12.6999	12.6692	12.4627	14.484	14.3024	14.6208	12.7393	12.8136	13.0031	14.3034	14.0672	14.0257	12.7084	12.7505	12.3996	14.0432	14.3348	14.0912	12.4538	12.8804	12.9546	13.8831	14.2228	14.3191	1.85844	16.2112	1.01919e-13	9.61452e-11
APOL11b	15	77633951	11.0953	10.8481	10.9959	11.9169	13.3645	13.2361	12.0721	11.0014	10.5724	13.1027	13.4883	12.7414	11.2884	11.8978	11.9308	14.2306	14.4076	12.4311	11.5535	11.7228	10.7601	14.4472	12.7742	12.0802	1.85937	8.11039	4.69852e-08	6.27592e-06
TSPO	15	83401653	12.4676	12.5367	12.4761	13.69	13.8078	13.7382	12.5405	12.7227	12.7589	13.6791	13.5281	13.5546	12.6321	12.7877	12.7948	13.5615	13.5862	13.3272	12.4658	12.7868	12.6212	13.3437	13.5985	13.8567	1.25185	11.7302	6.14443e-11	1.9188e-08
GPR84	15	103138711	8.18353	8.24841	8.25677	9.38075	9.11484	9.26033	8.32699	8.36066	8.09258	9.29761	9.16548	9.51814	8.19018	8.26993	8.25103	9.20761	8.95342	8.73592	8.28048	8.25127	8.24857	8.57071	8.93757	9.55797	1.02241	13.835	2.47002e-12	1.16505e-09
SNN	16	11074791	13.2677	13.1816	13.2941	12.2999	12.2209	12.1415	12.8755	13.1225	12.9914	12.3215	12.0947	12.1939	13.0419	12.8821	12.8755	11.7745	11.388	12.4438	13.2235	13.0131	13.1352	12.0862	12.364	12.1153	-1.02703	-8.42018	2.49762e-08	3.60175e-06
ST6GAL1	16	23360235	12.6686	12.6599	12.6994	11.6962	11.3048	11.2376	12.4275	12.6432	12.5477	11.5334	11.1671	11.5057	12.4259	12.171	12.3842	10.9066	10.9664	11.6184	12.6907	12.2791	12.4694	11.3599	11.604	11.1783	-1.26311	-9.33407	4.16591e-09	7.54546e-07
PARP14	16	35752828	11.6985	11.2415	10.9176	12.6199	12.494	12.4445	11.222	11.1431	11.4448	12.7868	12.4981	12.6105	11.0846	11.1707	11.1271	12.1686	12.2142	12.6716	11.0161	10.871	11.1179	12.2293	12.5566	12.6596	1.2336	8.30053	3.18323e-08	4.50438e-06
DTX3L	16	35928325	9.75233	9.87865	9.79652	10.9904	10.7559	10.8359	9.32698	9.66547	9.8626	10.7392	10.5406	10.8189	9.59979	9.73037	9.74992	10.7498	10.7878	11.0645	9.85407	9.6682	9.44476	10.4944	11.1847	10.8057	1.05157	9.80681	1.71951e-09	3.49154e-07
EG433016	16	36184365	8.33082	8.51194	8.3324	10.3509	10.8291	10.4595	8.5252	8.47219	8.60434	9.62862	10.0681	10.4329	8.4613	8.33836	8.45495	9.6285	10.0788	9.77839	8.44576	8.50065	8.53847	9.51627	10.3261	10.7239	2.15479	17.6312	1.82077e-14	2.29017e-11
RETNLG	16	48873760	9.74531	10.2284	10.0311	12.4833	12.759	12.7189	10.7535	10.6037	10.61	11.9161	12.4061	12.6548	10.2571	10.3069	10.6191	11.0154	11.6772	12.0316	10.7656	10.471	10.807	11.8728	12.7735	12.7566	2.65211	22.5342	1.11022e-16	2.5136e-13
CCR6	17	8095223	10.5467	10.7573	10.5559	9.61309	9.54063	9.59032	10.7726	10.5796	10.4605	9.8405	9.65995	9.76794	10.6104	10.5461	10.3116	9.42832	9.56446	9.41923	10.2657	10.331	10.3303	9.52878	9.77589	9.3855	-1.03861	-8.44876	2.35771e-08	3.42178e-06
SOD2	17	13007839	11.419	11.5372	11.5337	13.3318	13.0284	13.1683	11.6638	11.6836	11.6312	13.0267	13.0806	13.3664	11.6664	11.7073	11.8684	13.1008	12.8891	12.453	11.4859	11.6673	11.5743	12.4566	13.141	13.4787	1.67957	14.4461	1.04472e-12	5.63166e-10
FPR2	17	18030710	10.6536	10.5199	10.6224	13.625	13.359	13.6263	10.7633	10.3906	10.5575	13.1533	13.1455	13.9541	10.6279	10.3639	10.3161	12.7948	13.2412	12.8748	10.2993	10.5229	10.6422	12.3457	13.3558	13.8026	2.93816	24.7253	0	0
SEPX1	17	24736642	9.52842	9.43178	9.36607	10.6715	10.6691	10.5862	9.62954	9.78564	9.73084	10.419	10.4399	10.6295	9.51537	9.63659	9.55917	10.1225	10.3463	10.2996	9.3747	9.66419	9.827	10.1696	10.3919	10.8173	1.20016	10.2068	8.30651e-10	1.85284e-07
CDKN1A	17	29237494	9.00262	8.89269	9.07546	10.2692	9.78683	10.0714	8.87413	8.86112	8.73047	10.0372	9.76596	10.0536	8.86122	8.91997	8.99823	9.75747	9.77249	10.0388	8.80735	8.72033	8.8137	9.26898	9.93714	10.4531	1.05219	9.48145	3.15215e-09	5.91515e-07
TAPBP	17	33915899	9.32321	9.80096	9.89701	10.8708	10.5151	10.6811	9.94825	9.60163	10.0414	10.0778	9.82137	10.4275	9.73027	10.3152	10.2302	10.3564	10.4233	10.583	9.82032	9.78312	9.44955	10.4194	10.6251	10.9405	1.0153	6.58059	1.28386e-06	0.000101104
PSMB9	17	34320616	12.2361	12.1757	12.3158	13.5633	13.2287	13.2373	12.4279	12.2619	12.3976	13.295	13.288	13.1666	12.0903	12.3659	11.9817	13.1972	13.1392	13.2416	12.1894	12.5225	12.3383	13.2443	13.272	13.5427	1.10059	8.83759	1.08755e-08	1.74628e-06
TNXB	17	34832358	9.9734	10.0145	10.0462	9.06478	9.06788	8.73304	9.99605	9.8035	9.87692	9.27929	9.00826	9.09719	9.73768	9.81512	9.79079	9.10137	8.78186	9.35325	10.1635	9.77948	9.687	9.36738	9.10352	8.92252	-1.05615	-10.4284	5.59659e-10	1.2799e-07
H2-Q5	17	34991379	12.2597	12.46	12.4251	13.6173	13.5021	13.86	12.0974	12.0349	12.6802	13.3177	13.162	13.7942	12.4964	12.6757	12.6141	13.6639	13.4405	13.2829	12.4983	12.1213	12.0337	13.3679	13.6215	13.9232	1.27819	10.2751	7.35105e-10	1.64784e-07
CFB	17	34996513	9.0623	9.05219	9.01935	11.1992	10.6346	11.147	9.43765	9.19758	9.27222	10.8888	10.6079	10.9063	8.94741	9.33375	9.04956	10.7261	10.6894	10.6843	8.94688	8.87139	9.19653	9.98784	10.5829	10.9304	1.94898	14.9007	5.6144e-13	3.17782e-10
TNF	17	35338045	8.90776	8.74838	9.01537	10.1836	9.73875	10.1349	8.95739	9.12132	8.7611	10.5491	10.3194	10.3695	8.75889	8.8722	8.76341	9.93348	9.78925	9.67634	8.84952	8.91865	9.10971	9.74286	9.83916	10.4385	1.1286	9.26855	4.71985e-09	8.48093e-07
IER3	17	35959790	9.15035	9.09258	9.30685	10.4428	10.4464	10.2681	9.07927	9.24342	9.16837	10.4525	10.3978	10.6917	9.32871	9.00018	9.22466	10.2091	10.0939	9.90706	9.23073	9.18434	9.28268	9.79848	10.2211	11.009	1.20251	7.44086	1.92345e-07	2.09869e-05
H2-T23	17	36029773	11.266	11.4812	11.8118	12.446	12.4432	12.6751	10.8671	10.7657	11.9181	12.2258	11.7211	12.2579	11.2732	11.5164	11.5875	12.4076	12.3557	12.5938	11.7049	11.4347	11.0387	12.2033	12.395	12.6655	1.00177	7.86269	7.85931e-08	9.83087e-06
H2-T10	17	36258329	10.2787	10.2062	10.2908	11.2123	11.1101	11.5079	10.344	10.422	10.2566	11.2875	11.2811	11.0804	10.3901	10.4528	10.1902	11.0451	11.1084	10.8675	9.83304	10.4933	10.3498	10.9041	11.0655	11.5786	1.01822	7.29566	2.63191e-07	2.69019e-05
UBD	17	37332650	9.75291	9.75391	10.0861	12.9289	12.741	12.8004	9.22512	9.53133	9.35477	12.5049	12.4951	12.819	9.78192	9.69996	9.49793	11.9572	12.6403	12.3346	9.64412	10.09	9.51878	12.454	12.7793	13.0401	2.95913	24.294	0	0
TREM3	17	47724273	8.76924	8.78345	8.81088	10.6975	10.5563	10.6611	9.12708	8.98577	8.90469	10.2422	10.4058	10.7237	8.86791	8.91232	8.84419	9.92383	10.5385	10.0967	8.83182	8.9483	9.08279	9.84536	10.4388	10.7233	1.85043	18.339	8.10463e-15	1.14683e-11
LRG1	17	56259141	10.2832	10.1681	10.5824	11.6823	11.4001	11.6913	10.6264	10.4958	10.6321	11.5734	11.435	11.3636	10.8056	10.5578	10.7299	11.2314	10.9648	11.0569	10.4523	10.0787	10.343	11.0372	11.8317	12.1035	1.2467	9.72123	2.01412e-09	4.05339e-07
LBH	17	73291143	11.9314	12.0477	12.0805	11.0782	10.8953	10.9713	11.891	12.0176	11.6554	10.802	11.1365	10.8023	11.7194	11.6246	11.7317	10.814	10.4003	11.9175	11.881	11.8845	11.9777	10.9397	11.1318	10.4354	-1.03828	-7.67114	1.17655e-07	1.38972e-05
XDH	17	74233724	9.30459	9.2667	9.38717	10.6464	10.474	10.2932	9.36035	9.0674	9.37201	10.4068	10.1123	10.7824	9.28581	9.0889	9.19168	10.0198	10.0012	10.7811	9.78041	9.26644	9.28547	10.259	10.6207	10.7014	1.15171	8.75262	1.28573e-08	2.02854e-06
EIF2AK2	17	79251945	10.8005	10.3086	10.6346	11.5769	11.7767	11.7246	10.5412	10.1132	10.5415	11.6276	11.5742	12.0822	10.4572	11.0594	10.6808	11.7542	11.4712	11.7145	10.4762	10.4308	10.2506	11.4474	11.8539	11.7638	1.11147	8.19017	3.98804e-08	5.47219e-06
D0H4S114	18	33596730	9.9796	10.0223	9.5618	8.48744	8.54759	8.47365	9.7771	9.79521	9.90066	8.58953	8.49497	8.5625	9.8634	9.82644	9.87261	8.51023	8.50284	8.79307	9.62528	9.74889	9.98139	8.95436	8.60805	8.43662	-1.35166	-12.2366	2.7299e-11	9.22484e-09
CD14	18	36885026	9.59733	9.89389	9.94339	11.4442	11.2201	11.1094	9.57532	9.80524	9.77857	10.8133	10.9519	11.7821	9.78507	9.70953	9.80251	10.5828	10.7673	9.87239	9.75498	9.91305	9.72163	9.86034	10.7566	11.7521	1.44637	10.5698	4.36308e-10	1.03721e-07
SLC12A2	18	58106371	11.4586	11.3605	11.338	9.93586	10.0783	9.86032	11.0729	11.0525	11.003	10.0485	10.1049	10.026	10.9354	10.6006	10.8701	9.90699	9.885	10.2301	11.3226	11.1428	11.1918	10.4347	10.1522	9.62511	-1.42753	-12.5186	1.75666e-11	6.41479e-09
EG240327	18	60405881	9.14787	9.08502	9.31424	11.3116	11.286	11.4874	8.66409	8.93226	9.23277	10.6306	10.4769	11.0474	9.25948	9.1337	9.19504	10.9223	11.1705	11.3491	9.14473	9.23291	8.97914	10.9143	11.4109	11.4856	2.1793	19.5559	2.10942e-15	3.41131e-12
TUBB6	18	67561798	9.21291	9.40738	9.44775	10.6588	11.0012	10.3511	9.77723	9.46341	9.3082	10.3194	10.5074	10.5663	9.43087	9.50522	9.6809	9.97456	10.3165	10.3785	9.47737	9.53329	9.55266	10.0441	10.5435	10.7708	1.31435	8.41433	2.5273e-08	3.63297e-06
BATF2	19	6172326	8.48034	8.38875	8.5395	10.2245	9.87098	10.1716	8.32403	8.45935	8.42607	9.73149	10.0175	10.1543	8.36393	8.4189	8.49049	9.79358	9.90059	10.2573	8.51909	8.37293	8.46618	9.62752	10.3039	10.4092	1.61948	15.9933	1.34226e-13	1.1006e-10
PRDX5	19	6981405	11.5211	11.5699	11.5982	13.056	13.1573	13.1498	11.6299	11.6369	11.8153	13.0209	12.9362	13.0724	11.523	11.3879	11.4648	12.6156	12.9228	12.4227	11.5088	11.6142	11.8622	12.2001	12.6483	13.3005	1.55801	13.7496	2.79265e-12	1.30365e-09
SLC15A3	19	10932189	10.4717	10.5291	10.4152	11.9789	11.7163	11.7062	10.2336	10.0495	10.4174	11.6857	11.6299	11.9442	10.4595	10.2319	10.2014	11.3682	11.1886	11.4264	10.6741	10.5081	10.2198	11.4764	11.7894	12.0313	1.32843	10.5149	4.80473e-10	1.12727e-07
MS4A6D	19	11661384	9.78639	9.68644	9.53927	12.6949	12.3697	12.7989	9.37485	9.45869	9.49089	12.024	12.1776	12.5434	9.37265	9.11791	9.31425	11.6054	11.9862	12.0462	9.57273	9.70078	9.48692	11.1889	12.2866	12.8425	2.95046	24.7176	0	0
CD274	19	29462325	10.7392	10.6375	10.5024	12.7003	12.6575	12.7618	10.7003	10.5152	10.6802	12.6107	12.3114	12.8378	10.9427	10.6462	10.7089	12.1422	12.3269	12.5575	10.6713	10.5807	10.453	12.1651	12.6836	12.7278	2.08019	15.9284	1.45883e-13	1.11962e-10
IFIT3	19	34583531	9.51666	9.27274	9.40595	11.0706	11.0599	11.5625	9.56303	9.49044	9.95079	11.5126	10.8809	10.9158	9.35852	9.87233	9.16863	11.0525	11.337	11.0816	9.13801	9.56429	9.57124	10.5319	11.2036	11.7166	1.83255	12.881	1.00787e-11	4.03871e-09
GM14446	19	34592891	9.40493	9.33484	9.16837	10.3142	10.4142	10.8501	9.22279	9.20639	9.43424	10.4377	10.1938	10.2639	9.13919	9.26512	8.94536	9.65	10.1439	10.029	9.04886	9.24261	9.2267	9.51171	10.153	10.3282	1.22344	6.28081	2.54363e-06	0.000173985
IFIT2	19	34650640	9.49361	9.25888	9.27878	11.2406	11.6176	11.5866	9.54791	9.28744	9.37856	11.7331	11.4636	11.4585	9.41844	9.28688	9.00247	11.0303	11.2553	11.4577	9.20414	9.41438	9.34501	10.7071	11.2893	11.4971	2.13786	17.3395	2.57572e-14	3.06924e-11
IFIT3	19	34662957	12.1732	11.3286	11.3803	13.2974	13.3902	13.4155	11.8704	11.4957	11.9386	13.6972	13.3675	13.4488	11.5373	11.4964	11.1459	12.9054	13.0295	13.4422	11.5739	11.4321	11.6129	12.9762	13.5007	13.7378	1.74032	10.9033	2.44678e-10	6.23148e-08
ADD3	19	53321314	12.3915	12.318	12.1675	11.17	11.0298	10.9527	12.3817	12.1393	12.1619	11.3038	11.0844	11.2165	12.2156	11.9803	12.1298	10.7181	10.5642	11.3339	12.4164	11.7943	12.0374	11.0513	11.2816	10.6803	-1.24154	-9.35474	4.00549e-09	7.2881e-07
TIMP1	X	20451675	9.14944	8.87399	9.01991	11.1547	11.375	10.8706	8.77373	9.11577	8.93522	10.7826	10.9221	11.4524	8.75699	8.76986	8.78633	10.69	10.6627	10.2948	9.00924	8.90099	8.87846	9.6803	10.766	11.4079	2.119	15.3957	2.90545e-13	1.87945e-10
Non Classified
IAP			12.5814	12.394	12.4494	11.7073	11.8205	10.5179	12.8222	12.4965	12.6809	11.9933	12.2299	11.8066	12.5287	12.5108	12.7605	11.9477	12.3092	11.7039	12.4357	11.8729	10.9976	12.4975	12.1419	12.2729	-1.12635	-5.35287	2.25155e-05	0.00102362
LOC100041504			12.5768	12.6004	12.4735	10.8407	10.5137	10.7748	12.5072	12.6467	12.8076	11.4306	10.8693	9.80763	12.3864	11.9917	12.528	9.81123	9.9465	11.3096	11.9715	12.3036	12.5352	11.1427	11.1126	10.6559	-1.84051	-15.0408	4.65072e-13	2.80786e-10
LOC100044190			11.4161	11.4828	11.4634	12.5755	12.5312	12.4044	11.7212	11.6141	11.7619	12.9283	12.3926	12.5151	11.7038	11.7616	11.2783	12.1584	12.4325	11.9588	11.222	11.5162	11.592	12.3892	12.2873	12.6021	1.0496	9.83148	1.64314e-09	3.38195e-07
LOC100044430			10.5673	10.3265	10.4125	12.1982	12.2359	12.334	10.7111	10.5364	10.6418	11.8932	11.5916	12.0997	10.5628	10.7463	10.4208	11.5132	11.9362	11.683	10.3232	10.4436	10.4911	11.2334	12.0326	12.4354	1.82064	15.9473	1.42331e-13	1.11962e-10
LOC100045567			11.7217	11.9217	11.3318	13.1467	13.4124	13.2841	12.0274	11.9114	11.6551	13.3453	13.2632	13.4628	11.915	12.2418	12.2905	13.3422	13.5955	13.18	11.7904	12.0504	11.7838	13.4507	13.2142	13.1986	1.62267	11.4851	9.18601e-11	2.73652e-08
LOC100046232			8.90977	8.94641	8.92308	10.1662	9.90112	10.0529	8.85023	8.94413	9.00286	9.77968	9.66986	10.019	8.82649	9.00714	8.84392	9.49911	9.48611	9.51227	8.87375	8.88508	8.93948	9.51677	9.85417	10.2565	1.11364	11.8779	4.83704e-11	1.54244e-08
LOC100047316			12.7706	11.5375	12.5273	11.533	10.8164	11.4161	11.4422	11.3939	11.2187	11.6057	10.6994	10.8546	11.2658	11.5616	11.1423	11.2122	11.4264	13.7532	11.307	12.2287	11.3347	11.1659	10.9506	10.9884	-1.02329	-4.40232	0.000225807	0.00617437
LOC100048346			10.3999	9.90388	9.79355	11.8225	11.7362	11.9508	10.1949	10.1375	10.2357	12.0588	12.0435	12.0481	9.8534	9.9883	9.75114	11.945	12.1006	12.0016	10.0769	9.92367	9.99713	11.3866	12.0117	11.9964	1.80406	12.8592	1.04173e-11	4.13778e-09
LOC100048461			8.85128	9.26862	9.19106	10.3637	10.7407	10.4139	8.95201	9.10658	9.19313	10.0043	9.55625	10.1963	8.89934	8.97435	8.93046	9.62716	10.0954	9.91457	9.01234	9.23273	9.07815	9.54887	10.3748	10.6196	1.40244	7.94161	6.66516e-08	8.59843e-06
LOC100048556			8.11908	8.28711	8.30366	9.57853	9.81624	9.56943	8.19092	8.2243	8.32885	9.35482	9.75184	9.77311	8.11685	8.27391	8.10589	9.4583	10.0898	9.77764	8.14897	8.35562	8.22315	9.04729	9.4843	10.1802	1.41811	17.267	2.80886e-14	3.20484e-11
LOC234882			11.6853	11.9214	11.6848	12.6909	12.8828	12.934	11.6192	11.8008	11.8883	12.4587	12.0987	12.4103	11.8786	11.6	11.5047	12.174	12.742	12.4245	11.6815	12.2482	11.8508	12.1004	12.6945	13.173	1.07206	8.39737	2.61543e-08	3.72419e-06
LOC380706			9.65949	9.64178	9.91627	11.3624	11.5108	11.364	9.72885	9.59494	10.1324	11.2358	11.2415	11.2891	9.75618	10.2199	9.76873	11.3726	11.2782	11.3007	9.99616	10.0387	9.81596	11.0559	11.3563	11.6198	1.67319	14.1656	1.54499e-12	7.77317e-10
LOC623121			9.09496	9.20516	9.17688	10.249	10.1981	10.5959	8.92858	8.96785	9.41387	10.2353	9.96011	10.2662	8.91362	9.35631	9.16226	10.026	9.98372	10.3784	9.02795	9.15442	8.91411	9.57624	10.5637	10.6826	1.18871	9.19323	5.45181e-09	9.60558e-07
LOC630305			11.5035	11.9835	13.9196	11.9414	10.8638	11.4393	11.5061	11.6088	11.622	11.6276	10.7847	10.9702	11.7435	11.8754	11.8097	11.072	12.2603	11.8084	11.5268	12.3232	11.53	11.9701	11.7588	11.489	-1.05403	-2.9158	0.00800936	0.0879632
LOC638301			12.0536	11.6774	11.7711	13.1223	13.1643	13.3499	12.2536	11.9659	11.8532	12.933	12.6952	12.8741	11.8308	11.9507	11.9127	12.7308	12.8474	12.7167	11.6948	11.6276	12.0053	12.3294	12.869	12.9706	1.37813	10.6995	3.47892e-10	8.56136e-08
LOC667370			9.45663	9.305	9.54541	11.1074	11.3262	11.5398	9.52659	9.46786	9.99494	11.7285	10.9504	11.2369	9.39568	9.99918	9.24032	11.0077	11.374	11.2455	9.25104	9.412	9.52642	10.6344	11.3953	11.6936	1.8888	15.8015	1.71529e-13	1.2945e-10
LOC674089			9.61617	9.39728	11.0675	9.22451	8.71909	9.10103	9.05403	9.32219	9.40005	8.87027	8.6591	8.84219	9.49002	9.17201	9.46816	9.82319	9.28346	9.9009	8.7594	10.1624	9.17644	9.98512	8.70108	9.48417	-1.0121	-4.02946	0.000561348	0.0124539
LOC675594			8.63751	8.39876	8.66338	9.68849	9.8453	9.81296	8.4811	8.4507	8.36022	9.48289	9.52419	9.62917	8.49699	8.41193	8.47317	9.43874	9.81089	9.75391	8.44167	8.50207	8.42449	9.5462	9.70237	9.58105	1.2157	12.0068	3.93289e-11	1.28119e-08

## Sheet: Suppl Table 1B
Supplemental Table 1B	Change in splenic expression over time in Ity3 mice.
TargetID	Chromosome	Location	Ity_D0	Ity_D0	Ity_D0	Ity_D3	Ity_D3	Ity_D3	Ity 3_D0	Ity 3_D0	Ity 3_D0	Ity 3_D3	Ity 3_D3	Ity 3_D3	RecG_D0	RecG_D0	RecG_D0	RecG_D3	RecG_D3	RecG_D3	RecN_D0	RecN_D0	RecN_D0	RecN_D3	RecN_D3	RecN_D3	log2(Fold change)	T statistic	P-value	Adjusted p-value
MSC	1	14743467	10.1401	9.78809	9.4324	9.02017	8.86891	8.99276	9.83983	9.907	9.97744	8.98636	8.66202	8.92069	9.92849	9.71858	9.93247	8.79673	8.93999	9.25819	10.0375	9.60915	9.85346	9.33383	9.05879	8.74065	-1.05174	-10.5974	4.16e-10	1.17e-07
STAT1	1	52217485	11.4789	11.1409	11.2552	12.758	12.4034	12.3781	11.369	11.2398	11.4575	12.7314	12.3936	12.7257	11.2555	11.7596	11.2885	12.6815	12.344	12.5665	11.3612	11.3322	11.1663	12.4584	12.7433	12.4943	1.26148	9.6225	2.42e-09	5.56e-07
ADAM23	1	63640153	10.2701	10.2543	10.1566	8.99344	9.00445	8.84274	10.1624	9.91405	9.98065	8.99516	8.99888	8.79948	10.0247	9.79753	9.67522	8.69688	8.69344	8.89037	10.3821	10.0399	10.0771	9.13107	8.92849	8.77698	-1.08786	-12.2238	2.79e-11	1.07e-08
IGFBP5	1	72904951	9.67096	9.96321	9.78697	8.90867	8.6415	8.65418	9.96491	9.90902	10.7713	9.17616	8.70269	9.01662	9.62801	10.1358	10.3767	8.73517	8.88029	10.0187	10.9052	9.9278	10.1366	9.25959	9.22328	8.6689	-1.24992	-7.82338	8.53e-08	1.16e-05
PRELP	1	135806917	11.2243	11.3588	11.1882	9.6363	9.44273	9.57038	10.848	10.9123	10.9728	9.44356	9.08184	9.43427	10.9269	10.8456	10.9417	9.5621	9.26168	9.85121	11.6272	11.1099	11.3304	10.2834	9.95639	9.51124	-1.59114	-14.8608	5.93e-13	3.89e-10
CHI3L1	1	136086423	8.5586	8.71817	8.65065	9.94666	9.98572	10.3838	10.9945	11.1173	10.8219	12.9257	12.6802	13.0972	10.7012	11.1005	10.5853	12.3276	12.5349	12.3514	8.68898	8.6382	8.92299	9.37104	9.96332	10.264	1.92313	15.0221	4.77e-13	3.32e-10
RALGPS2	1	156804166	12.0349	11.8306	11.714	10.5883	10.4515	10.4462	11.5591	11.442	11.3387	10.5424	10.2641	10.1231	11.601	11.3761	11.4657	9.88242	9.55232	10.2584	11.5491	11.1798	11.305	10.1219	10.17	10.0333	-1.13671	-9.43141	3.46e-09	7.51e-07
NME7	1	166367324	10.7817	10.7979	10.6174	10.0218	9.92486	9.88854	10.6305	10.9109	10.8328	9.73226	9.62286	9.64314	10.702	10.7067	10.7735	9.92992	9.56573	10.2133	10.9411	10.8144	10.8109	9.57529	10.0311	9.69772	-1.12532	-9.61556	2.45e-09	5.61e-07
XCL1	1	166861931	8.97782	8.8931	9.00935	10.32	10.3618	10.3388	8.84481	8.79165	8.9401	10.2671	10.4317	10.3813	8.91366	8.95057	8.89916	9.96182	10.0996	10.2499	8.77728	9.31827	9.02422	9.96473	10.4255	10.3472	1.50121	15.4865	2.58e-13	1.88e-10
SLAMF8	1	172581377	9.68638	9.7008	9.61255	11.6644	11.6705	11.5959	10.0449	10.0367	9.8941	11.5458	11.345	11.4201	9.75642	10.013	9.70456	11.4033	11.3835	11.3932	9.98188	9.99021	9.94733	11.2302	11.4867	11.6102	1.44508	12.4293	2.02e-11	7.95e-09
FCRLA	1	172848306	12.5559	12.5786	12.5265	11.6966	11.5236	11.6062	11.873	12.1478	12.0388	11.0487	11.0055	10.797	12.4414	12.287	12.3756	10.9782	10.8381	11.8141	12.0472	12.1745	12.1822	10.9683	11.1914	10.961	-1.06948	-8.98953	8.08e-09	1.56e-06
FCGR4	1	172959813	12.1261	11.7657	11.8781	14.0321	14.195	14.0328	11.6469	11.5395	11.8194	13.7264	13.8095	14.213	11.7592	11.6498	11.5666	13.9824	14.4007	14.1233	12.0085	12.3012	11.8495	14.1446	14.1414	14.0188	2.24772	16.1372	1.12e-13	9.75e-11
IFI205	1	174011998	9.27261	9.49112	9.705	11.5978	11.4459	12.1566	9.27721	9.59912	9.61516	11.1954	10.8861	11.5329	9.51812	9.6867	9.44275	10.9429	11.4525	11.1843	9.25839	9.79689	9.52704	10.3957	11.5649	11.9575	1.70763	11.7196	6.25e-11	2.16e-08
EPHX1	1	182919840	11.4661	11.3417	11.5628	10.3013	9.9391	10.0501	11.1917	11.3537	11.2428	9.88738	9.75559	9.72577	11.381	11.1958	11.1981	9.75064	9.5484	10.091	10.8204	10.8541	10.859	9.92994	9.88257	9.786	-1.47315	-13.6311	3.31e-12	1.63e-09
ATF3	1	192994473	8.49964	8.26275	8.31334	9.15249	9.19701	8.9097	8.33911	8.25069	8.20611	9.32101	9.36712	9.58857	8.19184	8.22642	8.27456	8.94486	9.06303	9.04167	8.28886	8.22148	8.40908	9.19089	9.22253	9.23961	1.16027	14.9107	5.54e-13	3.74e-10
MRC1	2	14253066	11.5138	11.802	11.6098	10.0957	10.146	9.75197	11.3621	11.2327	11.2569	10.1066	9.82894	10.0003	11.6493	11.0556	11.0771	9.97822	10.3859	10.181	11.9242	11.5427	11.499	10.5823	10.117	10.0319	-1.30529	-12.0945	3.42e-11	1.29e-08
IL1RN	2	24200966	8.39091	8.5623	8.28029	11.4001	11.0866	11.3006	8.37073	8.30093	8.36322	10.6663	10.6116	11.5858	8.38324	8.50091	8.45798	10.6993	10.5754	9.99563	8.30166	8.30567	8.29532	9.26445	10.667	11.8536	2.60961	16.3063	9.05e-14	8.72e-11
SLC2A6	2	27021363	9.99777	9.78874	9.91721	11.6011	11.3211	11.4784	10.0789	9.97213	9.80499	11.6739	11.3727	11.7928	10.0937	9.77987	9.87756	10.9819	10.9689	10.7676	9.88376	9.66936	9.91105	10.6852	11.3618	11.7438	1.66113	13.2414	5.87e-12	2.71e-09
HAT1	2	71279414	12.2886	12.2374	12.1469	12.8774	13.1158	13.0933	12.0008	12.0816	12.0553	12.8735	13.2376	13.1716	12.3374	12.5474	12.3588	12.9399	13.3418	12.9586	12.1112	12.3786	12.1122	13.0178	13.2225	12.9478	1.04832	8.77709	1.23e-08	2.2e-06
PRG2	2	84980461	9.979	10.6199	10.9618	9.58706	10.0297	9.72569	10.758	11.7701	11.203	11.1118	9.68981	9.30535	10.9679	11.8053	12.0317	10.9343	12.3007	10.7304	11.5111	11.3644	11.8479	9.81579	10.3133	9.80332	-1.20803	-4.16781	0.000400485	0.00987174
AA467197	2	122464959	8.49509	8.30444	8.42537	11.5556	11.7642	11.1695	8.56788	8.39515	8.34117	11.4009	11.3912	12.032	8.38524	8.25469	8.41734	10.8677	11.0684	10.3672	8.42101	8.47963	8.59728	9.35836	11.1084	11.7234	3.17329	24.2248	0	0
HDC	2	126593667	8.6717	8.58119	8.54891	10.6829	10.9146	10.5571	8.76964	8.77417	8.69803	10.3684	10.5673	10.7777	8.62385	8.721	8.55206	9.70502	10.1221	10.0526	8.57003	8.56172	8.77196	9.54367	10.5238	10.8675	1.82386	17.4351	2.3e-14	3.06e-11
IL1A	2	129126027	8.43035	8.54403	8.48938	9.79999	9.83348	9.73166	8.43123	8.63444	8.39442	9.63328	9.62596	9.89797	8.59523	8.47896	8.49309	9.57356	9.71814	9.10758	8.61153	8.54093	8.55162	9.02816	9.42256	10.0676	1.23238	13.6555	3.2e-12	1.59e-09
IL1B	2	129364570	10.3105	10.4777	10.3542	13.3602	13.3261	13.229	10.2695	10.4157	10.5668	12.9861	12.8035	13.544	10.3203	9.7251	9.88301	12.3657	12.7482	12.1272	10.0865	10.4065	10.3424	11.7713	12.7772	13.5053	2.69384	17.5342	2.04e-14	2.8e-11
SAMHD1	2	156927540	11.5143	11.2292	11.2091	12.8549	12.7326	12.6413	11.5493	11.3034	11.4934	12.9249	12.627	12.5708	11.2926	11.4453	11.3106	12.4144	12.389	12.6653	11.3472	11.1632	11.5471	12.3017	12.6152	12.6397	1.25888	10.2127	8.22e-10	2.16e-07
TGM2	2	157942264	11.8295	12.0692	11.9791	13.6183	13.4896	13.388	11.8881	11.854	11.9687	13.0294	13.1186	13.3891	11.8037	11.7602	11.9928	13.1354	12.9914	13.3642	11.9755	11.847	11.7016	13.0736	13.5334	13.4096	1.27544	9.8731	1.52e-09	3.73e-07
CEBPB	2	167688915	10.7809	10.6758	10.6509	12.7386	12.4111	12.4296	10.7719	10.6914	10.7645	12.221	12.2713	12.5709	10.5618	10.432	10.7141	12.0605	12.0033	11.8588	10.8006	10.5055	10.5293	11.8611	12.3518	12.7689	1.61184	12.5529	1.67e-11	6.86e-09
ZBP1	2	173206612	8.47492	8.43875	8.35044	9.8853	10.0149	9.99218	8.5551	8.48293	8.42226	9.68558	9.90443	9.88819	8.44073	8.40836	8.28218	9.58499	10.1373	9.60498	8.33609	8.51169	8.55864	9.67178	9.58381	10.156	1.3393	16.4441	7.63e-14	7.67e-11
CAR1	3	14766216	10.917	11.6935	11.6143	11.3854	12.6413	11.801	12.0945	12.2925	11.5694	13.0619	12.9877	13.2843	12.6484	12.8309	12.6359	13.5378	13.8128	13.2597	12.0482	12.6616	11.741	13.3218	12.7066	11.9903	1.12583	7.39574	2.12e-07	2.36e-05
GUCY1A3	3	81896464	10.9227	11.1146	10.6704	9.47506	9.35057	9.4481	11.1078	10.907	10.8151	9.75354	9.61255	9.46595	11.2256	11.0239	11.014	9.64438	9.3651	9.77423	11.1461	11.0348	11.2163	9.95034	9.52444	9.03023	-1.33262	-11.7408	6.04e-11	2.14e-08
TLR2	3	83640551	10.3047	10.1755	10.2401	11.2139	11.291	11.2026	10.0243	10.1352	10.011	10.856	10.9863	11.5062	9.90714	9.85232	9.88362	10.4631	10.6169	10.5925	10.0024	9.94586	9.94029	10.4484	10.9019	11.2863	1.05941	7.17923	3.39e-07	3.55e-05
HMGCS2	3	98114586	10.3845	10.7441	10.6488	9.53681	8.7324	9.5948	10.3807	10.5012	10.701	8.91192	8.88059	8.89906	10.4633	10.1493	10.3753	9.12866	8.80012	9.26516	10.7377	10.056	10.1715	9.29453	9.1896	8.87332	-1.63043	-17.3515	2.53e-14	3.27e-11
GBP5	3	142184690	8.67394	8.6105	8.5592	10.888	10.9692	10.7202	8.5979	8.40573	8.45351	11.0548	10.3916	10.341	8.57005	8.58466	8.58747	9.99635	10.4482	9.71713	8.59351	8.40164	8.74873	9.76816	10.816	10.2616	2.1101	15.6945	1.97e-13	1.51e-10
GBP1	3	142281846	8.49615	8.41455	8.27918	11.8276	11.7224	11.3799	8.40093	8.34857	8.4231	10.9263	10.5021	11.212	8.43977	8.50606	8.36476	10.9758	11.554	11.4412	8.35311	8.32266	8.38907	11.1531	11.2815	11.1212	2.48926	20.3865	8.88e-16	2.23e-12
GBP2	3	142283695	8.57555	8.64049	8.69218	11.9733	11.5992	12.0034	8.63678	8.62559	8.69072	11.0138	10.7063	11.6185	8.64047	9.23605	8.83277	11.1735	11.7587	11.3947	8.51654	8.65123	8.70023	10.8221	11.9323	11.7674	2.46186	16.2742	9.43e-14	8.89e-11
GBP6	3	142484836	8.53428	8.51498	8.50098	9.98434	9.77533	9.78774	8.55136	8.46646	8.57906	9.75762	9.88298	9.78398	8.55593	8.74091	8.53431	9.88247	10.0188	9.58352	8.44883	8.52642	8.56378	9.61409	9.71282	9.72912	1.2759	15.2139	3.69e-13	2.65e-10
GBP3	3	142510218	10.6327	10.6669	10.473	12.3587	12.2007	12.1626	10.254	10.4457	10.4214	12.0484	11.7792	12.2711	10.3503	10.2842	10.354	11.7714	12.1811	12.495	10.2809	10.4954	10.4128	11.8087	12.1138	11.9789	1.65919	12.8111	1.12e-11	4.79e-09
CCL21C	4	42016586	12.4148	12.4954	12.5728	10.8153	10.4882	10.7231	12.4648	12.5579	12.8116	11.566	10.7415	9.88931	12.3482	12.2023	12.3269	9.5619	9.75818	11.4267	12.0198	12.3199	12.3757	10.9436	11.0777	10.4341	-1.87916	-7.70531	1.09e-07	1.4e-05
CCL21A	4	42786574	13.3592	12.9447	13.1085	11.2791	11.2201	11.5411	13.0166	13.2948	13.388	11.8879	11.5283	10.1819	13.0631	12.6886	12.9237	10.3364	10.3076	12.2175	12.6891	12.9162	13.1634	11.7522	11.5779	11.3459	-2.03374	-7.99237	6e-08	8.79e-06
SMPDL3B	4	132288927	8.95628	8.89532	9.1923	11.5988	11.0928	11.3742	8.76151	8.89175	8.80997	10.8265	11.0632	11.7129	8.84409	8.90961	8.76407	10.4334	10.2435	10.2461	8.99564	8.97682	8.87367	10.3778	11.0568	11.4676	2.3798	15.7675	1.79e-13	1.4e-10
FAM132A	4	155340194	9.23975	9.4985	9.49979	9.19722	10.2153	9.48386	9.76858	9.69141	9.34911	10.6198	10.9242	10.7839	10.0806	10.3356	10.2648	11.4136	11.1893	10.4021	9.80216	10.0422	9.39581	11.2626	10.0997	9.82591	1.17292	9.89519	1.46e-09	3.62e-07
LOC100038882	4	155573982	11.338	10.538	10.5154	13.1477	13.4962	13.4953	11.6015	10.7042	11.0852	13.6235	13.5852	13.3362	10.8445	11.7038	11.4584	14.0408	13.919	13.0688	11.0043	11.0511	10.807	13.3634	13.261	13.6309	2.38467	14.2409	1.39e-12	7.49e-10
9930105H17RIK	5	15498801	9.71195	9.75089	9.37077	8.77935	8.70997	8.82366	9.69256	9.89355	9.71721	8.80237	8.74149	8.57622	9.85693	9.4981	9.29533	8.86216	9.00506	8.66308	9.38292	9.36504	9.91225	8.78872	8.67258	8.67195	-1.06108	-11.3217	1.21e-10	3.93e-08
MDX4	5	34173887	12.358	12.2131	12.2621	11.2135	10.9231	11.099	11.8946	12.1	12.0012	11.0126	11.077	10.8962	12.3708	12.2107	12.3743	10.9997	10.6951	11.0858	12.1792	12.0003	11.9624	11.1993	11.019	11.0398	-1.00332	-7.89582	7.33e-08	1.03e-05
LIMCH1	5	67447090	9.59981	10.0457	9.56698	8.74609	8.62676	8.78355	9.82791	9.87126	9.82411	8.78888	8.74379	8.72289	9.83077	9.67232	9.81023	8.77226	8.57994	8.93909	9.56944	9.67248	9.76506	9.05923	8.8305	8.56642	-1.08924	-12.875	1.02e-11	4.47e-09
CXCL2	5	90903899	8.10313	8.07867	8.02725	9.05667	9.28828	9.2842	8.07981	8.09354	8.07628	9.22423	9.09606	9.60904	8.08259	8.03831	8.0809	9.01069	9.19113	8.47528	8.09051	8.07714	8.02379	8.23642	8.95141	9.58825	1.22657	13.2154	6.1e-12	2.76e-09
CXCL1	5	91968231	8.23494	8.39286	8.35629	9.87538	9.8704	9.70015	8.31061	8.35989	8.43432	10.1758	10.1609	10.0603	8.43674	8.33336	8.37342	9.50053	9.34145	9.30389	8.2848	8.31448	8.54551	9.53886	9.99601	10.8116	1.76405	20.0326	1.33e-15	3.02e-12
CXCL9	5	92752485	12.1104	11.6772	11.5233	14.7817	14.4739	14.7412	11.408	11.6142	11.6438	14.3739	14.3001	14.8456	11.8938	12.2364	11.6349	13.9973	14.4472	14.5353	11.1237	11.3233	11.2485	13.4847	14.4553	14.5239	2.95118	21.8244	2.22e-16	7.18e-13
CXCL10	5	92777116	10.3701	9.56051	9.85064	12.9997	12.9569	13.274	9.83659	9.7886	10.0126	13.1162	13.121	13.4375	9.81265	9.95807	9.88781	12.6423	13.067	13.0963	9.65765	9.90351	9.64869	12.6442	13.2948	13.4437	3.34568	26.0579	0	0
GBP10	5	105645061	8.71709	8.46473	8.36609	10.5764	10.473	10.6873	8.52188	8.46997	8.51732	10.321	9.93051	10.08	8.70113	8.68817	8.3855	10.1594	10.653	10.1961	8.56582	8.66887	8.56692	9.98758	10.4284	10.2459	1.60744	15.9827	1.36e-13	1.12e-10
OASL2	5	115361696	8.4078	8.31459	8.41605	9.47307	9.47055	9.49374	8.50037	8.4084	8.45409	9.66086	9.62455	9.62266	8.31648	8.44234	8.51411	9.43022	9.33907	9.4572	8.53451	8.4362	8.52438	9.163	9.46182	9.58392	1.18173	14.7011	7.36e-13	4.63e-10
OASL1	5	115387574	8.79172	8.56101	8.46208	9.99624	9.98673	9.92933	8.98594	8.80703	8.82849	10.4936	10.3949	10.0031	8.62412	8.77013	8.78917	10.106	10.0473	9.85918	8.71701	8.40493	8.67479	9.68902	9.99844	10.2941	1.42335	11.8531	5.03e-11	1.84e-08
OAS2	5	121180506	9.33843	8.70039	8.79639	10.2925	10.5043	10.4651	9.35246	9.03926	9.09103	10.7462	10.7893	10.5721	9.08507	9.24171	9.04831	10.8066	10.6919	10.7355	9.14327	8.75466	8.92037	10.3629	10.63	10.4949	1.54164	13.1175	7.06e-12	3.16e-09
OAS1G	5	121335790	9.51052	9.18219	9.36088	11.029	10.9413	10.9924	9.60852	9.45016	9.51876	11.165	11.1099	11.2488	9.25074	9.59918	9.36882	11.0217	11.1758	11.1464	9.26135	9.31787	9.47784	10.7614	11.1184	11.1869	1.64876	14.2586	1.36e-12	7.45e-10
TRAFD1	5	121821819	11.4422	10.8854	10.9805	12.1985	12.11	11.972	11.3218	11.1843	11.0277	12.3023	12.2351	12.269	11.2094	11.0238	11.0439	12.0165	11.9234	12.2884	11.1505	10.9269	11.0232	12.0993	12.3358	12.2949	1.09088	8.73714	1.33e-08	2.37e-06
GPR109A	5	124313892	9.69982	9.57586	9.78564	11.4521	11.5358	11.3231	9.35523	9.46978	9.71577	11.3145	11.1409	11.6435	9.57875	9.4719	9.36963	11.2014	11.3727	11.3444	9.80187	9.83466	9.42608	11.1817	11.2983	11.6455	1.85274	12.6654	1.4e-11	5.87e-09
CCL24	5	136046780	8.20658	8.49129	8.39997	10.4384	10.4598	10.4282	8.33644	8.52259	8.5299	9.80576	9.69317	9.7299	8.38527	8.38645	8.31018	9.65165	10.1876	9.18553	8.43045	8.72306	8.49024	9.87385	9.96022	10.3711	1.27997	14.9489	5.26e-13	3.61e-10
ASNS	6	7675169	9.25682	9.92324	9.712	10.1659	10.9219	10.7352	10.158	10.1853	9.5826	11.2285	11.6855	11.1843	10.4804	10.8703	10.6463	12.2144	11.9683	11.0953	9.84738	10.358	10.6577	11.5332	10.7195	10.5168	1.39082	8.29011	3.25e-08	5.15e-06
SNX10	6	51540451	10.5066	10.6067	10.7123	11.9416	11.9846	11.737	10.5322	10.4277	10.1844	11.4624	11.2834	11.9116	10.3495	10.3815	10.4614	11.3167	11.7841	11.7312	10.6169	10.4835	10.3951	11.2548	11.9341	11.7909	1.17104	8.36982	2.77e-08	4.47e-06
GNG12	6	66896397	9.28314	9.31086	9.51443	10.7795	10.5819	10.6	9.43122	9.34328	9.44268	10.4611	10.2783	10.6522	9.37589	9.34705	9.33049	10.4736	10.6484	10.5416	9.4471	9.4621	9.32981	10.1534	10.5471	10.7818	1.05811	9.79172	1.77e-09	4.21e-07
IGKV11-125_AJ231256_IG_KAPPA_VARIABLE_11-125_15	6	67913573	9.89773	9.29525	9.92973	8.93403	8.74251	9.29685	9.81683	10.6378	9.44859	8.66608	8.64382	8.46774	8.92954	8.92597	8.81808	8.69389	8.71403	9.26099	8.9108	9.58737	9.07605	9.05787	9.31866	9.85685	-1.3752	-7.92197	6.94e-08	9.89e-06
CXCL12	6	117121533	11.1226	11.2429	11.385	10.1167	9.70244	10.0328	11.2567	11.4843	11.2826	10.3005	10.0615	10.0881	11.6555	11.378	11.3428	10.2297	10.0181	10.3547	11.0437	11.3	11.3665	10.2381	10.4279	10.0721	-1.19118	-9.59403	2.55e-09	5.78e-07
USP18	6	121202335	9.48489	9.2261	9.24076	10.8891	10.9581	11.3518	9.43324	9.30356	9.62718	11.2908	11.0922	11.3166	9.12971	9.56409	9.17776	11.0521	11.5108	10.6946	9.19032	9.3863	9.23064	10.4938	11.3365	11.3981	1.77855	14.5594	8.94e-13	5.38e-10
CLEC4D	6	123220323	8.85575	9.02356	8.85296	11.097	11.3159	11.2299	8.94203	9.00216	9.06815	10.6461	10.6747	11.279	8.91526	8.75343	8.76243	10.1669	10.6079	10.1483	8.87568	8.9318	9.11159	9.71961	10.6276	11.4253	1.86247	14.6688	7.69e-13	4.77e-10
CLECSF9	6	123281789	8.19647	8.28695	8.24241	10.3936	10.3247	10.9125	8.39575	8.26602	8.41481	10.1686	10.1311	10.8989	8.29698	8.34135	8.22585	9.39862	10.1579	9.47599	8.21026	8.30388	8.33756	8.73611	10.1069	11.0643	2.04068	15.5518	2.37e-13	1.76e-10
TAPBPL	6	125174512	9.5253	9.65391	9.71711	10.503	10.6102	10.3596	9.37289	9.08259	9.58616	10.3693	10.2061	10.7267	9.64005	9.73091	9.52551	10.1963	10.2577	10.4103	9.58293	9.67735	9.36069	10.3144	10.5334	10.5943	1.08682	8.22553	3.71e-08	5.79e-06
MGP	6	136821700	10.0458	10.0274	10.1518	9.41469	9.31853	9.24833	10.6073	10.2592	11.0153	9.40493	9.29254	9.66207	9.93696	10.1981	10.4703	9.23473	9.79279	10.253	10.8615	10.5893	10.6055	9.85015	9.9218	9.82308	-1.1741	-8.17205	4.14e-08	6.31e-06
APOE	7	20281958	12.7372	12.4375	12.6912	11.4079	11.4508	11.2489	12.6386	12.8267	12.587	11.7504	11.5182	11.1791	12.7775	12.5986	12.9524	11.9006	11.5233	11.4455	12.7031	12.4652	12.6741	11.458	11.5335	11.6061	-1.20155	-9.26545	4.75e-09	9.77e-07
FCGRT	7	44961340	11.9561	12.0583	12.0368	11.2054	11.2446	11.0015	11.8179	11.8108	12.0394	11.1963	10.7078	10.7445	11.8763	11.5127	11.7021	10.9913	11.1136	11.2794	12.0459	11.7687	11.6959	11.6246	11.0679	11.0513	-1.00648	-7.56869	1.46e-07	1.76e-05
MRGPRA2	7	47332113	8.59701	8.47974	8.50406	10.5493	10.6158	10.5808	8.71663	8.72807	8.58167	10.1078	10.3902	10.6423	8.5813	8.56322	8.54858	9.75753	10.0684	9.68286	8.67993	8.58817	8.60411	9.53063	10.3855	10.7618	1.70463	15.6762	2.02e-13	1.52e-10
DBP	7	52965323	10.5818	10.6819	12.0018	9.44148	9.35527	9.39777	10.6835	10.7135	10.4424	9.52166	9.40521	9.4235	10.5293	10.3344	10.548	9.36132	9.18192	9.41139	10.3764	10.6828	10.5877	9.48764	9.36788	9.40102	-1.16299	-10.8551	2.66e-10	7.76e-08
SAA3	7	53967541	8.17993	8.29879	8.21863	11.5533	10.731	12.1202	8.34945	8.27918	8.36102	10.8212	11.3933	12.2045	8.17977	8.22894	8.22357	10.4779	11.4034	9.59921	8.1787	8.16909	8.39854	8.81716	10.5371	11.4644	3.14311	16.534	6.82e-14	7.02e-11
SLCO2B1	7	106806941	11.3128	12.0539	11.9546	10.9698	10.3598	10.6541	11.8031	11.7175	11.7243	10.6613	10.3396	10.5078	11.8861	11.7072	11.642	10.5976	10.2337	10.8237	12.2106	11.7086	11.6321	10.9469	11.0669	10.6821	-1.2454	-10.9807	2.14e-10	6.47e-08
GVIN1	7	113300360	11.3541	10.9267	10.9574	12.6245	12.8638	12.8317	11.4491	11.2751	10.9148	12.6753	12.7727	12.7304	11.1239	11.6096	11.1485	12.4182	12.4694	12.2135	10.9992	11.2536	11.3458	12.3482	12.5829	12.5001	1.5131	10.8131	2.86e-10	8.29e-08
SBK	7	126272619	11.6769	11.9234	11.7709	10.7718	10.3372	10.8376	11.4462	11.7117	11.6336	10.4263	10.6729	10.3425	11.8475	11.7155	11.7698	10.3798	9.73503	10.3558	11.7968	11.7415	11.6791	10.2712	10.6322	10.6238	-1.11662	-8.64057	1.61e-08	2.79e-06
SCT	7	141278338	9.14407	8.88964	8.98373	9.92905	9.79248	10.015	8.94346	8.79283	8.88686	10.0175	10.3161	10.2069	8.95343	8.93593	8.83402	10.1449	9.88013	10.2773	8.88132	8.99323	8.84114	9.4131	9.93497	10.1303	1.30578	12.1926	2.93e-11	1.11e-08
IFITM1	7	148154265	13.0012	13.0464	13.1027	14.4663	14.4581	14.4323	13.1515	13.3421	13.4534	14.5001	14.3699	14.2898	13.2115	13.1079	13.2061	14.413	14.3831	14.3014	13.1483	13.3601	13.2814	14.3361	14.3545	14.6475	1.07096	9.36599	3.92e-09	8.34e-07
IFITM3	7	148195585	13.3979	13.0988	13.3034	14.4697	14.3561	14.3238	13.3868	13.0742	13.4099	14.5715	14.5576	14.5154	13.1811	13.1075	13.1822	14.3721	14.4486	14.8396	13.5341	13.2967	13.3804	14.4131	14.7409	14.4518	1.25788	11.4216	1.02e-10	3.45e-08
IRF7	7	148449558	9.17493	8.8871	8.87967	10.4571	10.6945	10.6068	9.17179	8.97558	9.01099	10.8272	10.9532	10.6374	8.92519	9.15612	9.01808	10.8866	10.5391	10.7067	9.13369	8.95022	9.03283	10.4284	10.6662	10.9609	1.75316	16.6027	6.26e-14	6.92e-11
ARHGEF18	8	3456493	11.5664	11.6094	11.2374	10.6038	10.3267	10.4713	11.4871	11.428	11.4802	10.5023	10.3093	10.3748	11.511	11.2157	11.311	10.175	9.83952	10.563	11.3798	11.0906	11.3023	10.3491	10.4552	10.3894	-1.06963	-10.5664	4.39e-10	1.22e-07
FCER2A	8	3682152	11.2618	11.2672	10.944	10.0365	9.82958	9.73392	10.6941	10.5763	11.3849	9.59114	9.33511	9.47127	11.1764	10.9491	10.9789	9.44854	9.23304	9.93668	11.2615	11.0711	10.7942	9.89656	9.95954	9.94398	-1.41926	-9.41283	3.59e-09	7.74e-07
F10	8	13037308	8.53716	8.63229	8.61733	10.2955	10.042	10.0785	8.89509	8.8142	8.63754	9.99469	9.97245	10.3535	8.53668	8.77712	8.74442	9.3038	9.66769	9.27818	8.61858	8.5224	8.60543	9.06682	9.83574	10.5837	1.32459	12.3897	2.15e-11	8.38e-09
GAS6	8	13465374	10.7282	10.6527	10.7028	9.17449	9.21872	9.04085	10.8597	10.6122	10.6899	9.56333	9.20998	9.45426	10.518	10.3957	10.5582	9.13086	9.29082	9.76177	10.8033	10.7148	10.6368	9.47857	9.73762	9.35959	-1.31137	-11.3039	1.24e-10	3.99e-08
KLF1	8	87429081	9.12219	9.51099	9.19767	9.21126	10.6145	9.65324	10.8136	9.8555	9.62314	10.963	11.2884	11.1031	10.4047	11.7105	11.2609	12.228	12.128	10.2685	9.93132	10.2395	9.71947	11.5809	10.1945	9.77221	1.02074	5.04402	4.74e-05	0.00189446
BC004022	8	89368511	9.29253	9.19196	9.07676	10.3405	9.9896	10.055	9.14907	9.13583	9.31829	10.3384	10.16	10.3309	9.2229	9.14354	9.17242	9.93228	9.8527	9.99642	9.28153	9.24407	9.29169	9.60431	10.0459	10.1912	1.07537	10.0747	1.05e-09	2.67e-07
AI451557	8	97050867	10.6034	9.79922	9.88481	11.0113	11.0744	11.0572	10.1278	10.0187	9.99876	11.4349	11.249	11.1685	10.0742	9.85896	9.69534	10.6062	11.0018	11.2405	10.0438	9.86541	10.0102	11.0718	11.1665	10.9238	1.23573	10.9163	2.39e-10	7.08e-08
PSMB10	8	108459785	12.2672	11.9195	11.9403	13.1127	13.0394	12.9725	11.9415	11.7926	12.2068	13.1438	13.1338	13.23	11.9652	12.0804	11.8761	12.8462	13.0021	13.1933	11.8943	12.0224	12.2385	12.9611	13.2002	13.0734	1.18891	9.08441	6.72e-09	1.31e-06
MLKL	8	111311797	9.17466	9.21707	9.17816	11.0093	11.0672	10.761	9.12483	9.17999	9.15371	10.7394	10.7316	10.9347	9.10949	9.03168	9.25256	10.8252	10.9688	10.7154	9.17609	9.23727	8.9791	10.7938	11.0544	11.1098	1.64907	16.3218	8.87e-14	8.72e-11
HP	8	112101393	9.12297	9.49881	9.48896	11.2756	11.0835	11.4444	10.0865	9.93437	10.3071	11.5021	11.1262	11.5856	9.75051	9.85139	9.62101	10.5371	11.0479	11.0272	10.0756	9.65899	9.92104	10.4454	11.3813	11.6303	1.29534	9.21892	5.19e-09	1.04e-06
CCR5	9	10435	9.10811	9.15042	9.08107	10.5003	10.1982	10.6145	8.74768	9.01135	8.98101	9.82261	9.67845	10.3868	9.07978	9.07238	9.09386	9.53572	9.93616	9.94643	8.86816	9.10182	8.92313	9.38621	10.2049	10.5614	1.04926	7.64671	1.24e-07	1.55e-05
CASP4	9	5327314	10.1681	9.98283	10.1692	11.4299	11.4773	11.5376	9.90927	10.0519	10.2845	11.253	11.046	11.6281	10.058	9.87075	9.75891	10.529	11.0512	10.8063	9.89824	10.1514	10.1531	10.8093	11.2882	11.7045	1.22714	8.46002	2.3e-08	3.85e-06
MMP13	9	7283143	8.82219	8.67212	8.4326	10.6287	11.0629	10.9069	8.48107	8.56135	8.53447	10.7767	10.7534	11.1871	8.65551	8.4892	8.49062	10.4095	10.6326	10.957	8.50822	8.47763	8.62102	10.6529	11.1474	11.0822	2.38014	23.0173	1.11e-16	3.87e-13
MMP3	9	7449846	8.4775	8.37074	8.38164	9.819	9.98999	10.1848	8.40257	8.35319	8.43871	9.96222	9.69183	10.3292	8.32556	8.40865	8.49287	9.50135	9.72143	9.01154	8.68412	8.44077	8.32568	8.82819	10.0163	10.8991	1.59625	14.7379	7e-13	4.53e-10
LOXL1	9	58136488	10.2728	10.3346	9.99923	9.22662	9.48842	9.28802	10.4394	10.1178	10.609	9.31363	9.14914	9.57041	9.85961	10.1948	10.2159	9.33072	9.08651	9.69698	10.7658	10.1775	10.2622	9.66338	9.61515	9.24233	-1.04436	-8.44412	2.38e-08	3.93e-06
MNS1	9	72306284	10.0641	10.3875	10.42	10.5606	11.4158	10.8479	10.7293	10.7241	10.3292	11.6259	11.9102	11.7783	11.05	11.3433	11.2857	12.2333	12.3544	11.3484	10.483	10.8222	10.336	12.0893	11.5018	10.9083	1.17724	9.2797	4.62e-09	9.65e-07
MB21D1	9	78430526	9.63348	9.58992	9.66065	10.7236	10.7232	10.6361	9.46418	9.58536	9.53277	10.5371	10.6902	10.8393	9.6	9.65441	9.73327	10.9748	10.8054	10.6413	9.56886	9.6156	9.40293	10.6091	10.8567	10.7851	1.16147	10.6834	3.58e-10	1.02e-07
TRF	9	103119717	12.1721	12.6638	12.3692	11.244	10.8758	10.7824	12.3574	12.2921	12.6419	11.5157	10.8413	11.2547	12.4877	12.2652	12.5138	11.4873	11.4391	11.8788	12.9562	12.4111	12.2731	11.713	11.3763	10.7997	-1.22655	-7.76652	9.62e-08	1.27e-05
CCRL2	9	110957637	8.72486	8.72636	8.63778	10.2131	10.0366	10.2401	8.82934	8.71335	8.77459	10.1525	10.1858	10.3926	8.62495	8.80718	8.70827	9.80627	9.90995	9.59949	8.79327	8.79309	8.81783	9.50797	10.0694	10.3106	1.47122	15.0954	4.32e-13	3.06e-10
TCF21	10	22537507	11.6125	11.6043	11.6699	9.88716	9.62495	9.46719	10.8204	11.0776	11.0183	9.82066	9.47489	9.55225	11.2544	10.8127	10.8603	9.77782	9.69937	9.82478	11.2591	11.4838	11.2744	10.1468	9.82169	9.53073	-1.35615	-11.3079	1.23e-10	3.99e-08
A630077B13RIK	10	33846122	9.9111	9.77493	10.2721	12.1721	11.7815	12.1231	9.85421	9.96272	9.97484	12.1215	11.7162	12.1743	9.82915	9.99253	9.90754	11.879	12.0175	11.9812	9.91069	9.94536	10.0187	11.544	11.8966	12.2332	2.07341	16.0161	1.3e-13	1.09e-10
LILRB4	10	51213947	8.71722	8.6631	8.94696	10.0667	10.442	10.473	8.59032	8.75211	8.66068	10.1867	9.8392	10.1843	8.60343	8.55887	8.62021	9.67981	10.2355	9.75639	8.73533	8.75674	8.84737	9.6422	10.0675	10.7421	1.40236	14.4564	1.03e-12	5.9e-10
GP49A	10	51480632	9.9286	9.33796	9.77801	11.1235	11.5927	11.3458	10.0689	9.79645	9.27959	11.4676	11.4327	11.3595	9.82338	9.15333	9.32825	10.5634	11.0432	10.6979	9.699	9.1751	9.76308	10.8637	11.1232	11.2092	1.70496	11.5965	7.65e-11	2.6e-08
PPA1	10	61069426	11.1456	10.9594	11.0315	12.3528	12.4238	12.4078	10.9657	11.0253	11.1032	12.5102	12.7881	12.8171	11.0255	11.2936	11.1025	12.7608	12.633	12.7244	11.1187	11.0839	10.9559	12.2332	12.6434	12.5702	1.67371	14.4799	9.97e-13	5.79e-10
VPREB3	10	75943057	10.9662	10.5395	10.5222	9.7005	9.71712	9.6396	10.2971	10.6478	10.8448	9.57355	9.80266	9.32728	10.6005	10.3391	10.5931	9.22343	9.17478	9.56149	10.3625	10.9154	10.7168	9.52181	9.48796	9.50594	-1.02872	-7.53002	1.59e-07	1.86e-05
STAB2	10	86304140	10.9371	10.7679	10.6635	9.90729	9.71479	9.65574	10.8396	10.8282	10.8343	9.92765	9.61391	9.68892	10.8912	10.4253	10.7434	9.91233	9.59	9.79664	10.963	10.5491	10.8163	10.0149	9.66956	9.5087	-1.09052	-10.0052	1.2e-09	2.99e-07
1200002N14RIK	10	87785744	9.93614	9.77312	9.8282	11.5636	11.3581	11.2959	9.92249	9.95381	10.0141	11.1223	11.1849	11.4935	9.88426	9.59313	9.83326	10.9613	11.0635	11.3673	9.92125	9.82427	9.95774	10.9253	11.4629	11.3204	1.30347	11.1271	1.67e-10	5.18e-08
IFNG	10	118441047	8.4728	8.61753	8.51974	11.9508	11.2791	11.5094	8.48256	8.47649	8.43138	11.4517	11.2147	11.6553	8.42352	8.51792	8.50602	11.5662	11.471	10.9158	8.448	8.64969	8.51359	10.2126	11.4984	11.8869	2.97708	28.2175	0	0
IGFBP3	11	7109475	10.1636	10.5906	10.3166	8.77326	8.46441	8.81235	10.5049	10.4093	10.5183	8.92819	8.84157	8.67284	10.4126	10.4421	10.5916	8.85512	8.64209	9.01786	10.3273	10.1307	10.3911	9.18077	8.87654	8.88682	-1.66329	-17.7746	1.54e-14	2.25e-11
UPP1	11	9035990	8.63931	8.80303	8.59469	12.435	12.2103	12.3366	8.60659	8.86189	8.73577	11.7448	11.992	12.3918	8.93213	8.64472	8.7545	11.1919	11.4461	11.0196	8.62843	8.71095	8.84023	10.925	12.0736	12.6419	3.30812	25.4379	0	0
IRGM1	11	48679102	9.88628	9.52163	9.58756	11.8158	11.8944	12.0468	9.3513	9.36901	9.8081	11.5003	11.3929	12.1084	9.59002	10.1395	9.65194	11.7917	11.7839	12.3384	9.68153	9.80289	9.44433	11.3347	11.9057	11.929	2.15773	13.4718	4.18e-12	1.99e-09
TGTP	11	48799202	8.52197	8.45332	8.38543	9.8715	9.89666	10.0677	8.46112	8.39619	8.42098	10.0106	9.73779	9.86516	8.37636	8.48084	8.37444	10.0094	10.1041	9.77863	8.25443	8.37852	8.3557	9.63126	9.67815	10.1912	1.44508	17.1923	3.06e-14	3.85e-11
IFI47	11	48910304	10.8323	10.8112	10.5109	12.8781	12.7784	13.0469	11.0248	10.8716	11.12	13.0618	12.5609	12.8737	10.7172	10.9983	10.6855	12.8999	12.9081	12.2056	10.5153	10.7265	10.8301	12.5934	12.8297	12.9487	1.82667	14.2532	1.37e-12	7.45e-10
IRF1	11	53590737	13.3146	13.349	13.0903	14.6225	14.5397	14.5826	13.1738	13.2858	13.0033	14.5859	14.51	14.5916	13.2204	13.2397	13.0883	14.2493	14.1988	14.3831	13.0634	12.9834	12.9835	14.2548	14.6002	14.4013	1.40818	13.395	4.68e-12	2.18e-09
IRGB10	11	58002187	8.85068	9.10316	9.1358	11.6642	11.8518	11.8935	8.37813	8.33345	9.39736	9.8675	10.6224	11.08	8.81213	9.39839	9.09823	11.1888	11.7608	11.4679	8.93225	9.2461	8.49889	11.4944	11.6827	11.9312	1.82033	7.95735	6.45e-08	9.27e-06
IGTP	11	58020808	11.6391	10.9817	11.1638	13.6017	13.659	13.6657	11.1632	11.2653	11.1733	13.4818	13.4637	13.6047	11.0143	11.4895	11.0335	13.5155	13.6072	13.7349	11.0384	11.1421	10.9196	13.5936	13.6273	13.5642	2.31614	18.423	7.33e-15	1.18e-11
IIGP2	11	58038682	11.5023	10.9793	11.0885	12.9398	12.6584	12.7009	11.0928	10.9936	11.3887	12.8449	12.8281	12.914	10.9923	11.0601	11.0035	12.757	12.6563	13.1408	11.1742	11.0732	10.8576	12.7254	13.2225	12.808	1.70396	12.8685	1.03e-11	4.47e-09
ATP2A3	11	72794038	11.8223	11.5103	11.4438	10.5245	10.3161	10.0942	11.8017	11.601	11.5497	10.8194	10.517	10.5594	11.6684	11.448	11.6129	10.1973	10.0533	10.7074	11.9596	11.1226	11.5594	10.8294	10.2835	10.2591	-1.01883	-7.76371	9.68e-08	1.28e-05
LGALS9	11	78779268	9.6485	9.81562	9.62521	10.6252	10.9227	10.7574	10.2028	9.93285	10.1884	11.4514	11.2593	11.1902	9.93476	10.2604	10.0014	11.7824	11.8337	11.4959	10.0528	9.90543	9.83245	11.4606	11.3224	10.7872	1.1923	9.98156	1.25e-09	3.11e-07
CCL2	11	81850024	8.2514	8.18439	8.25809	9.17839	9.31908	9.3336	8.17897	8.2638	8.14221	9.37414	9.38644	9.46223	8.16995	8.19697	8.08598	8.91598	9.34732	8.75435	8.23097	8.21908	8.18446	8.78359	9.06146	10.0497	1.21261	16.8584	4.59e-14	5.19e-11
CCL7	11	81860688	8.34285	8.14359	8.2079	9.3868	9.64351	9.52085	8.29053	8.28158	8.19558	9.5014	9.55701	9.74084	8.20851	8.18588	8.2024	9.13349	9.34892	9.1256	8.26079	8.251	8.17473	8.53303	9.44474	10.1923	1.34386	15.804	1.71e-13	1.36e-10
SLFN1	11	82936068	10.0108	9.64292	9.58109	11.1998	11.0407	11.1243	9.93789	9.98551	9.93732	11.0199	11.0544	11.0421	9.77504	9.98066	9.62984	10.3809	10.4495	10.7099	9.71931	9.53806	9.67954	10.48	10.9339	11.2369	1.08521	9.63232	2.38e-09	5.49e-07
CCL3	11	83461771	8.76965	8.57612	8.59393	10.4881	10.0973	10.3651	8.41621	8.49757	8.4653	10.4613	10.4977	10.9497	8.51123	8.49765	8.55351	9.85381	10.0263	9.60416	8.46149	8.60788	8.62975	9.12775	9.89605	10.781	2.17654	19.2844	2.89e-15	5.03e-12
CCL4	11	83478086	9.76876	9.2933	9.45634	12.3544	11.9976	11.9377	9.25808	9.30995	9.23306	12.2003	12.2532	12.7793	9.46782	9.34364	9.48893	11.7533	11.7771	11.6044	9.59912	9.65809	9.24954	10.9658	11.7757	12.5859	3.14392	23.708	0	0
OTTMUSG00000000971	11	83517604	9.14311	9.26842	9.82426	11.2529	11.4277	11.0529	9.25476	9.49386	9.58802	10.6677	10.5636	10.8497	9.36586	9.37408	9.36401	10.4988	10.9783	10.9854	9.52236	9.83549	9.57804	10.7592	10.9647	11.5962	1.24812	10.1699	8.88e-10	2.28e-07
IGFBP4	11	99041244	11.4598	11.6198	11.4128	10.5841	10.299	10.1436	11.4779	11.4584	11.7222	10.5302	10.3802	10.4367	11.3264	11.3168	11.2799	10.3959	10.1532	10.6461	11.6681	11.6497	11.6186	10.4949	10.4674	10.3837	-1.10382	-9.36278	3.94e-09	8.35e-07
DHX58	11	100556514	9.83882	9.43645	9.33329	10.7491	10.7678	10.8104	9.8093	9.56142	9.68224	11.2271	11.1808	10.9109	9.5724	9.58765	9.43889	10.783	10.66	10.7235	9.6723	9.42241	9.68719	10.7382	10.8394	10.9262	1.42193	11.7978	5.51e-11	1.98e-08
DHX58	11	100694884	9.21587	9.03149	9.07926	10.2927	10.2641	10.2564	9.35575	9.16463	9.31465	10.4577	10.4551	10.4329	9.21615	9.35366	9.24756	10.3467	10.2036	10.1774	9.26464	9.07135	9.1911	10.2062	10.281	10.278	1.17022	12.2586	2.64e-11	1.02e-08
SPHK1	11	116397901	9.32506	9.43694	9.48222	9.89978	10.4814	9.88659	10.1408	10.0538	9.27471	10.7766	11.2452	11.2547	10.2006	10.8794	10.6413	11.7892	11.3204	10.7845	9.88435	9.92139	9.59681	11.4106	10.6691	10.428	1.26904	7.24164	2.96e-07	3.16e-05
SOCS3	11	117827500	9.53011	9.59246	9.8052	11.6962	11.1638	11.4918	9.62217	9.83101	9.51502	11.4904	11.3831	11.939	9.57664	9.84474	9.46791	10.9997	10.8322	11.2019	9.63942	9.59421	9.60609	10.4995	11.6418	11.8591	1.94812	13.7576	2.76e-12	1.4e-09
TIMP2	11	118162612	11.8596	11.7439	11.7374	10.3182	10.5087	9.99635	11.3735	11.4962	11.789	10.6041	10.3537	10.4061	11.5377	11.2178	11.6193	10.3449	10.1067	10.9806	12.0361	11.4455	11.4318	10.7323	10.5308	10.1371	-1.09825	-8.54601	1.94e-08	3.29e-06
RNF213	11	119348499	12.6278	12.0857	11.7888	13.471	13.5879	13.4489	12.6644	12.4535	12.227	13.9047	13.91	13.7947	12.4443	12.5284	12.3075	13.7072	13.3214	13.6208	12.3147	11.9799	12.2864	13.5604	13.6845	13.3668	1.4215	10.4396	5.49e-10	1.49e-07
TYKI	12	26469215	9.73722	9.41772	9.33515	10.634	10.7993	10.7124	10.1172	9.74841	9.74091	11.1733	11.1477	10.884	9.79918	10.5546	10.0143	11.4758	11.4216	10.5743	9.63662	9.65887	9.66147	11.1232	10.6641	10.6121	1.19951	9.25415	4.85e-09	9.94e-07
RSAD2	12	27127808	12.7687	11.9576	12.4207	12.8245	13.1549	13.3192	13.3093	12.1258	12.1907	13.4618	13.7133	13.5924	12.6057	12.7778	12.9501	14.1708	13.9698	13.017	13.141	11.8199	12.0139	13.4928	13.1861	13.1103	1.04724	5.12165	3.93e-05	0.00164
COCH	12	52527059	10.7405	11.2681	11.0926	10.2724	10.4078	10.2773	11.6674	11.2893	11.1166	10.4646	9.82927	9.89156	11.2323	11.2897	11.1782	9.863	9.99019	10.1517	11.0365	11.0899	11.3275	10.5858	10.2307	10.1303	-1.29597	-8.308	3.14e-08	4.98e-06
SERPINA3F	12	105459192	10.2103	9.57963	9.86984	13.6981	13.6172	13.7008	9.52266	9.58561	9.46935	13.6169	13.402	13.6175	9.82341	10.1407	9.4458	13.3786	13.6088	13.7723	9.49193	9.83458	9.45501	13.3536	13.6827	13.5418	4.01963	36.1362	0	0
SERPINA3G	12	105480110	13.3778	12.811	13.0832	15.002	14.8918	14.9791	12.8123	12.9764	12.8636	14.7807	14.7512	14.9996	13.1016	12.9959	12.7451	14.7576	14.8171	14.8584	12.8144	12.8381	12.6754	14.7779	14.9432	14.8443	1.95973	20.8805	5.55e-16	1.57e-12
WARS	12	110098379	9.93344	9.75352	9.70107	11.5616	11.5121	11.2227	9.81244	10.0123	9.8535	11.1847	11.4678	11.4429	9.90579	9.84502	9.89951	11.3597	11.1329	11.6983	9.89119	9.70804	10.083	11.3955	11.438	11.3919	1.47238	11.3441	1.16e-10	3.84e-08
WARS	12	110099540	8.95705	8.89897	8.96114	10.3195	10.0987	10.2464	8.80359	8.99138	8.9063	10.0405	10.0669	10.0954	8.89777	8.98944	8.87452	10.1392	9.93843	10.1413	8.92285	8.86375	9.0607	10.0324	10.2724	10.123	1.16718	12.4914	1.83e-11	7.41e-09
TNFAIP2	12	112692827	9.19279	9.15352	9.03249	10.4898	10.4976	10.2988	9.09686	9.12757	9.02144	10.6939	10.6563	10.9574	9.05319	9.41956	9.33181	10.5159	10.314	10.2522	9.24037	9.24038	9.04538	10.3636	10.42	10.8944	1.68724	16.5607	6.59e-14	7.02e-11
HFE	13	23711469	10.232	10.7882	10.5691	9.94651	9.81681	9.74168	10.7326	10.6548	10.9803	9.8598	9.44869	9.56307	10.5347	10.6713	10.4712	9.77405	9.8525	9.85741	10.5718	10.6719	10.7739	10.1933	9.8377	9.81517	-1.16539	-8.93099	9.06e-09	1.71e-06
HIST1H1C	13	23831927	11.5763	11.7668	11.7693	10.6431	10.9387	10.6943	11.7706	11.8586	11.8418	10.8832	10.8437	10.6705	11.7769	11.7264	11.9797	11.0082	10.938	11.1273	11.9478	11.7683	11.8022	11.1641	10.8371	10.5861	-1.02456	-8.92244	9.21e-09	1.72e-06
HK3	13	55005985	9.6399	9.55219	9.49881	11.9459	11.8112	11.3526	9.54333	9.44517	9.43141	11.5961	11.578	11.8817	9.68168	9.48628	9.34227	11.5073	11.5228	11.7968	9.67217	9.54846	9.50932	11.634	11.9578	11.6917	2.21196	18.598	6.11e-15	1.02e-11
ESM1	13	114008196	10.164	10.3409	9.97342	8.76071	8.84997	8.82276	9.88688	10.0363	10.2009	8.77016	8.75301	8.91112	10.0822	9.84109	10.1659	8.49975	8.46296	9.2438	10.1459	9.98491	9.86427	8.94485	9.14266	8.91631	-1.22996	-11.9837	4.08e-11	1.51e-08
GDF10	14	34748248	9.8463	10.089	10.2651	8.75024	8.48126	8.68728	10.3555	10.1622	9.93527	8.78865	8.74707	8.80853	10.0294	9.80482	10.033	8.66609	8.58821	9.18211	10.3429	10.0775	10.0958	9.06519	9.1174	8.7043	-1.36959	-13.399	4.65e-12	2.18e-09
LGALS3	14	48005397	13.2013	12.7611	13.1296	13.9139	13.9451	14.1973	12.7374	12.6931	12.6521	14.0387	13.7794	14.1368	12.7052	12.656	12.6789	13.6183	13.9081	14.0526	12.9533	12.7334	12.7424	13.7246	14.1685	14.293	1.29078	10.9386	2.3e-10	6.86e-08
PHF11	14	58231045	9.60853	10.0053	9.82062	11.3005	11.3588	11.4062	10.157	9.90751	10.1155	11.4944	11.0556	10.8976	9.99958	9.86596	9.80238	10.8776	11.068	11.0001	9.96132	9.91881	10.1117	10.774	10.9648	11.2774	1.08917	7.45497	1.87e-07	2.12e-05
D14ERTD668E	14	59975211	8.96492	8.69506	8.64798	10.2387	10.4113	10.5175	8.73325	8.73543	8.90193	10.0614	10.0151	10.3042	8.75642	8.58625	8.83787	9.83367	10.3011	10.3657	8.7871	8.77162	8.99749	9.7269	10.4092	10.5337	1.33672	12.8127	1.12e-11	4.79e-09
IRG1	14	103046977	8.21247	8.1452	8.09061	11.9921	12.2618	12.035	8.26688	8.21629	8.28284	12.0633	11.869	12.5507	8.1643	8.29926	8.10508	11.4408	11.5429	10.8843	8.17472	8.1089	8.19549	10.2113	11.8299	12.466	3.90567	32.2183	0	0
SEPP1	15	3229615	11.3699	11.5299	11.2138	10.0028	9.94223	9.98373	11.2973	11.2675	11.4779	10.1231	9.69498	9.93816	11.3314	11.2522	11.2958	10.0948	10.0718	10.1021	11.5503	11.3333	11.4307	10.412	10.1243	9.95834	-1.42881	-11.785	5.62e-11	2e-08
LY6A	15	74825415	13.8277	13.7904	13.7338	15.058	14.9743	15.2948	13.727	13.7882	14.0012	14.909	14.809	15.0228	13.5051	13.5786	13.5862	14.7558	15.0106	15.1122	13.6701	13.6891	13.9002	14.5504	15.0464	15.0544	1.07481	10.7154	3.38e-10	9.7e-08
LY6C1	15	74875945	12.6999	12.6692	12.4627	14.484	14.3024	14.6208	12.7393	12.8136	13.0031	14.3034	14.0672	14.0257	12.7084	12.7505	12.3996	14.0432	14.3348	14.0912	12.4538	12.8804	12.9546	13.8831	14.2228	14.3191	1.28014	11.4024	1.05e-10	3.53e-08
APOL11B	15	77633951	11.0953	10.8481	10.9959	11.9169	13.3645	13.2361	12.0721	11.0014	10.5724	13.1027	13.4883	12.7414	11.2884	11.8978	11.9308	14.2306	14.4076	12.4311	11.5535	11.7228	10.7601	14.4472	12.7742	12.0802	1.89553	7.79544	9.05e-08	1.21e-05
GPR84	15	103138711	8.18353	8.24841	8.25677	9.38075	9.11484	9.26033	8.32699	8.36066	8.09258	9.29761	9.16548	9.51814	8.19018	8.26993	8.25103	9.20761	8.95342	8.73592	8.28048	8.25127	8.24857	8.57071	8.93757	9.55797	1.067	11.844	5.11e-11	1.85e-08
ST6GAL1	16	23360235	12.6686	12.6599	12.6994	11.6962	11.3048	11.2376	12.4275	12.6432	12.5477	11.5334	11.1671	11.5057	12.4259	12.171	12.3842	10.9066	10.9664	11.6184	12.6907	12.2791	12.4694	11.3599	11.604	11.1783	-1.13741	-8.18337	4.04e-08	6.19e-06
ITGB5	16	33949122	9.72155	10.0267	9.72569	9.08747	9.08931	9.07415	10.158	9.96926	9.99705	9.13715	8.92233	8.9766	10.0071	9.78598	9.77502	9.14076	9.20768	9.07709	10.0322	9.94454	9.94151	9.23231	9.10246	9.06031	-1.0294	-10.0541	1.09e-09	2.75e-07
PARP14	16	35752828	11.6985	11.2415	10.9176	12.6199	12.494	12.4445	11.222	11.1431	11.4448	12.7868	12.4981	12.6105	11.0846	11.1707	11.1271	12.1686	12.2142	12.6716	11.0161	10.871	11.1179	12.2293	12.5566	12.6596	1.3618	10.5914	4.2e-10	1.17e-07
DTX3L	16	35928325	9.75233	9.87865	9.79652	10.9904	10.7559	10.8359	9.32698	9.66547	9.8626	10.7392	10.5406	10.8189	9.59979	9.73037	9.74992	10.7498	10.7878	11.0645	9.85407	9.6682	9.44476	10.4944	11.1847	10.8057	1.08123	7.93378	6.77e-08	9.68e-06
EG433016	16	36184365	8.33082	8.51194	8.3324	10.3509	10.8291	10.4595	8.5252	8.47219	8.60434	9.62862	10.0681	10.4329	8.4613	8.33836	8.45495	9.6285	10.0788	9.77839	8.44576	8.50065	8.53847	9.51627	10.3261	10.7239	1.50929	11.1699	1.55e-10	4.86e-08
RETNLG	16	48873760	9.74531	10.2284	10.0311	12.4833	12.759	12.7189	10.7535	10.6037	10.61	11.9161	12.4061	12.6548	10.2571	10.3069	10.6191	11.0154	11.6772	12.0316	10.7656	10.471	10.807	11.8728	12.7735	12.7566	1.66989	11.7236	6.21e-11	2.16e-08
SOD2	17	13007839	11.419	11.5372	11.5337	13.3318	13.0284	13.1683	11.6638	11.6836	11.6312	13.0267	13.0806	13.3664	11.6664	11.7073	11.8684	13.1008	12.8891	12.453	11.4859	11.6673	11.5743	12.4566	13.141	13.4787	1.49839	11.3751	1.1e-10	3.67e-08
FPR2	17	18030710	10.6536	10.5199	10.6224	13.625	13.359	13.6263	10.7633	10.3906	10.5575	13.1533	13.1455	13.9541	10.6279	10.3639	10.3161	12.7948	13.2412	12.8748	10.2993	10.5229	10.6422	12.3457	13.3558	13.8026	2.84717	17.1263	3.32e-14	3.96e-11
TMEM204	17	25194721	11.4222	11.4118	11.3139	10.5166	10.6565	10.1454	11.2918	11.2683	11.3671	10.3687	10.161	10.2569	11.4446	10.8387	11.1235	9.82101	10.0889	10.3246	11.1997	11.2089	11.425	10.628	10.446	10.1312	-1.0469	-9.48036	3.16e-09	7e-07
CDKN1A	17	29237494	9.00262	8.89269	9.07546	10.2692	9.78683	10.0714	8.87413	8.86112	8.73047	10.0372	9.76596	10.0536	8.86122	8.91997	8.99823	9.75747	9.77249	10.0388	8.80735	8.72033	8.8137	9.26898	9.93714	10.4531	1.13036	11.0587	1.88e-10	5.78e-08
TAPBP	17	34062628	9.9212	9.1835	9.04439	9.68303	9.604	9.81935	9.65601	9.96514	8.89016	11.0995	11.2159	10.0818	9.59191	9.00546	8.99803	10.6293	9.88278	9.6171	8.9748	9.26921	10.2115	9.89629	9.74617	9.88617	1.29529	5.63076	1.16e-05	0.000629643
TAP1	17	34328425	10.1982	9.72446	9.97025	10.9276	10.8796	10.6839	9.97243	9.71338	9.96177	11.0887	11.0336	11.1429	9.99957	10.1208	9.71308	10.7309	10.4983	11.1335	10.1178	9.95005	9.80092	10.9666	11.2364	10.9539	1.20589	10.3121	6.88e-10	1.82e-07
H2-Q5	17	34991379	12.2597	12.46	12.4251	13.6173	13.5021	13.86	12.0974	12.0349	12.6802	13.3177	13.162	13.7942	12.4964	12.6757	12.6141	13.6639	13.4405	13.2829	12.4983	12.1213	12.0337	13.3679	13.6215	13.9232	1.15381	6.8845	6.49e-07	6.01e-05
CFB	17	34996513	9.0623	9.05219	9.01935	11.1992	10.6346	11.147	9.43765	9.19758	9.27222	10.8888	10.6079	10.9063	8.94741	9.33375	9.04956	10.7261	10.6894	10.6843	8.94688	8.87139	9.19653	9.98784	10.5829	10.9304	1.4985	13.2345	5.93e-12	2.71e-09
TNF	17	35338045	8.90776	8.74838	9.01537	10.1836	9.73875	10.1349	8.95739	9.12132	8.7611	10.5491	10.3194	10.3695	8.75889	8.8722	8.76341	9.93348	9.78925	9.67634	8.84952	8.91865	9.10971	9.74286	9.83916	10.4385	1.46605	14.3465	1.2e-12	6.79e-10
IER3	17	35959790	9.15035	9.09258	9.30685	10.4428	10.4464	10.2681	9.07927	9.24342	9.16837	10.4525	10.3978	10.6917	9.32871	9.00018	9.22466	10.2091	10.0939	9.90706	9.23073	9.18434	9.28268	9.79848	10.2211	11.009	1.35032	12.7293	1.27e-11	5.37e-09
UBD	17	37332650	9.75291	9.75391	10.0861	12.9289	12.741	12.8004	9.22512	9.53133	9.35477	12.5049	12.4951	12.819	9.78192	9.69996	9.49793	11.9572	12.6403	12.3346	9.64412	10.09	9.51878	12.454	12.7793	13.0401	3.23593	26.1319	0	0
TREM3	17	47724273	8.76924	8.78345	8.81088	10.6975	10.5563	10.6611	9.12708	8.98577	8.90469	10.2422	10.4058	10.7237	8.86791	8.91232	8.84419	9.92383	10.5385	10.0967	8.83182	8.9483	9.08279	9.84536	10.4388	10.7233	1.45138	13.1074	7.17e-12	3.18e-09
XDH	17	74233724	9.30459	9.2667	9.38717	10.6464	10.474	10.2932	9.36035	9.0674	9.37201	10.4068	10.1123	10.7824	9.28581	9.0889	9.19168	10.0198	10.0012	10.7811	9.78041	9.26644	9.28547	10.259	10.6207	10.7014	1.16726	9.16769	5.73e-09	1.15e-06
EIF2AK2	17	79251945	10.8005	10.3086	10.6346	11.5769	11.7767	11.7246	10.5412	10.1132	10.5415	11.6276	11.5742	12.0822	10.4572	11.0594	10.6808	11.7542	11.4712	11.7145	10.4762	10.4308	10.2506	11.4474	11.8539	11.7638	1.36272	9.5393	2.83e-09	6.37e-07
D0H4S114	18	33596730	9.9796	10.0223	9.5618	8.48744	8.54759	8.47365	9.7771	9.79521	9.90066	8.58953	8.49497	8.5625	9.8634	9.82644	9.87261	8.51023	8.50284	8.79307	9.62528	9.74889	9.98139	8.95436	8.60805	8.43662	-1.27532	-14.5421	9.15e-13	5.38e-10
CD14	18	36885026	9.59733	9.89389	9.94339	11.4442	11.2201	11.1094	9.57532	9.80524	9.77857	10.8133	10.9519	11.7821	9.78507	9.70953	9.80251	10.5828	10.7673	9.87239	9.75498	9.91305	9.72163	9.86034	10.7566	11.7521	1.46274	8.47851	2.22e-08	3.74e-06
EG240327	18	60405881	9.14787	9.08502	9.31424	11.3116	11.286	11.4874	8.66409	8.93226	9.23277	10.6306	10.4769	11.0474	9.25948	9.1337	9.19504	10.9223	11.1705	11.3491	9.14473	9.23291	8.97914	10.9143	11.4109	11.4856	1.77526	11.8784	4.83e-11	1.78e-08
BATF2	19	6172326	8.48034	8.38875	8.5395	10.2245	9.87098	10.1716	8.32403	8.45935	8.42607	9.73149	10.0175	10.1543	8.36393	8.4189	8.49049	9.79358	9.90059	10.2573	8.51909	8.37293	8.46618	9.62752	10.3039	10.4092	1.56461	16.0746	1.21e-13	1.03e-10
PRDX5	19	6982048	9.46018	9.45598	9.68174	11.0915	11.2153	11.1914	9.63041	9.58601	9.7279	10.9066	10.8663	11.1765	9.44529	9.7333	9.32565	10.5044	10.9192	10.2207	9.34455	9.62865	9.73945	10.095	10.6809	11.4729	1.33501	10.3965	5.92e-10	1.59e-07
SLC15A3	19	10932189	10.4717	10.5291	10.4152	11.9789	11.7163	11.7062	10.2336	10.0495	10.4174	11.6857	11.6299	11.9442	10.4595	10.2319	10.2014	11.3682	11.1886	11.4264	10.6741	10.5081	10.2198	11.4764	11.7894	12.0313	1.51978	12.4607	1.92e-11	7.7e-09
MS4A6D	19	11664515	8.71764	8.87152	8.83218	11.4847	11.1903	11.8625	8.67495	8.736	8.8761	11.0419	10.7679	11.4479	8.61288	8.61472	8.60846	10.3209	10.9631	10.6602	8.65381	8.94293	8.84641	9.86361	11.1874	11.7954	2.32353	17.6367	1.81e-14	2.56e-11
CD274	19	29462325	10.7392	10.6375	10.5024	12.7003	12.6575	12.7618	10.7003	10.5152	10.6802	12.6107	12.3114	12.8378	10.9427	10.6462	10.7089	12.1422	12.3269	12.5575	10.6713	10.5807	10.453	12.1651	12.6836	12.7278	1.95472	14.7038	7.33e-13	4.63e-10
CH25H	19	34548423	8.73054	8.72648	8.73514	9.71786	9.78995	9.47665	8.56018	8.50886	8.50101	9.28881	9.43977	9.99081	8.38951	8.35399	8.73359	9.26483	9.23323	9.37213	8.44494	8.48617	8.49242	9.04978	9.68001	10.1466	1.04978	8.52307	2.03e-08	3.43e-06
GM1446	19	34592891	9.40493	9.33484	9.16837	10.3142	10.4142	10.8501	9.22279	9.20639	9.43424	10.4377	10.1938	10.2639	9.13919	9.26512	8.94536	9.65	10.1439	10.029	9.04886	9.24261	9.2267	9.51171	10.153	10.3282	1.01063	9.09911	6.53e-09	1.29e-06
IFIT2	19	34650567	9.19041	8.94662	8.83577	10.4953	10.7024	10.7972	9.04866	8.96672	9.01724	11.033	10.552	10.4528	8.90834	8.98592	8.8355	10.4855	10.7809	10.7575	8.89049	9.02021	9.06735	10.1156	10.3759	10.4323	1.6684	13.7493	2.79e-12	1.41e-09
IFIT3	19	34662957	12.1732	11.3286	11.3803	13.2974	13.3902	13.4155	11.8704	11.4957	11.9386	13.6972	13.3675	13.4488	11.5373	11.4964	11.1459	12.9054	13.0295	13.4422	11.5739	11.4321	11.6129	12.9762	13.5007	13.7378	1.73628	12.5928	1.57e-11	6.51e-09
SCD1	19	44469114	12.0393	12.2496	12.1709	11.4029	11.1617	11.0762	12.3403	12.0655	13.3319	11.6433	11.2703	11.4147	12.1056	12.8175	12.3865	11.0432	11.5795	12.8652	13.2497	12.1554	12.0098	10.988	11.3985	11.3839	-1.13646	-5.48205	1.65e-05	0.000830986
ADD3	19	53321314	12.3915	12.318	12.1675	11.17	11.0298	10.9527	12.3817	12.1393	12.1619	11.3038	11.0844	11.2165	12.2156	11.9803	12.1298	10.7181	10.5642	11.3339	12.4164	11.7943	12.0374	11.0513	11.2816	10.6803	-1.02608	-8.2256	3.71e-08	5.79e-06
TIMP1	X	20451675	9.14944	8.87399	9.01991	11.1547	11.375	10.8706	8.77373	9.11577	8.93522	10.7826	10.9221	11.4524	8.75699	8.76986	8.78633	10.69	10.6627	10.2948	9.00924	8.90099	8.87846	9.6803	10.766	11.4079	2.1108	14.8864	5.72e-13	3.81e-10
Non Classified Gene
LOC100041504	Un|NT_166434.1	212	12.5768	12.6004	12.4735	10.8407	10.5137	10.7748	12.5072	12.6467	12.8076	11.4306	10.8693	9.80763	12.3864	11.9917	12.528	9.81123	9.9465	11.3096	11.9715	12.3036	12.5352	11.1427	11.1126	10.6559	-1.95132	-8.22417	3.72e-08	5.79e-06
LOC100044430			10.5673	10.3265	10.4125	12.1982	12.2359	12.334	10.7111	10.5364	10.6418	11.8932	11.5916	12.0997	10.5628	10.7463	10.4208	11.5132	11.9362	11.683	10.3232	10.4436	10.4911	11.2334	12.0326	12.4354	1.23179	9.60942	2.48e-09	5.64e-07
LOC100045567			11.7217	11.9217	11.3318	13.1467	13.4124	13.2841	12.0274	11.9114	11.6551	13.3453	13.2632	13.4628	11.915	12.2418	12.2905	13.3422	13.5955	13.18	11.7904	12.0504	11.7838	13.4507	13.2142	13.1986	1.49248	11.2752	1.3e-10	4.15e-08
LOC100046120			13.1613	13.3228	13.3025	12.6252	12.1651	12.5556	13.4816	13.43	13.4572	12.6279	12.5014	12.2225	13.355	13.3789	13.2864	12.3345	12.0548	12.7793	13.3022	13.0829	13.4328	12.4369	12.7026	12.4263	-1.00566	-7.73965	1.02e-07	1.31e-05
LOC100046552			12.4045	11.75	11.8853	11.2979	11.2453	10.873	11.7341	12.032	12.3046	10.1876	11.1932	11.1384	12.123	12.4174	11.7248	11.0154	10.7644	12.1146	11.0667	11.6812	11.9877	11.1632	11.2684	12.1534	-1.18381	-6.28939	2.49e-06	0.000183326
LOC100047788			14.223	13.6028	15.135	13.7389	13.4197	13.6742	13.2752	14.3793	14.3435	13.3876	12.5627	12.518	12.7548	13.5627	13.7472	13.0931	14.556	15.0307	14.5067	14.5886	13.9374	14.5279	13.4278	13.5993	-1.17657	-5.24436	2.92e-05	0.00131122
LOC100048346			10.3999	9.90388	9.79355	11.8225	11.7362	11.9508	10.1949	10.1375	10.2357	12.0588	12.0435	12.0481	9.8534	9.9883	9.75114	11.945	12.1006	12.0016	10.0769	9.92367	9.99713	11.3866	12.0117	11.9964	1.86071	16.1438	1.11e-13	9.75e-11
LOC100048556			8.20415	8.17693	8.45813	9.81657	10.3343	10.1394	8.28659	8.36551	8.241	9.69088	9.91422	9.87609	8.30375	8.30832	8.30111	9.63947	10.4027	10.2436	8.25204	8.40598	8.26603	9.26494	10.0367	10.556	1.52936	20.178	1.11e-15	2.65e-12
LOC207685			13.1296	13.3155	13.49	12.4383	12.7211	12.8525	13.3588	13.1307	13.7866	12.5403	12.0384	12.212	13.1536	13.0062	13.2115	11.7286	12.3231	12.9097	13.5429	13.4241	13.2014	12.7132	12.1743	12.8612	-1.16178	-7.78554	9.24e-08	1.23e-05
LOC380706			9.65949	9.64178	9.91627	11.3624	11.5108	11.364	9.72885	9.59494	10.1324	11.2358	11.2415	11.2891	9.75618	10.2199	9.76873	11.3726	11.2782	11.3007	9.99616	10.0387	9.81596	11.0559	11.3563	11.6198	1.43675	10.9936	2.1e-10	6.37e-08
LOC384422			10.7003	11.2744	11.471	10.731	11.1259	10.716	10.893	11.3553	10.9806	10.335	9.83775	9.91133	10.5929	10.8404	10.6516	10.2613	10.5426	11.5965	11.2844	11.7403	11.4622	10.8071	11.5233	11.0419	-1.04825	-7.75495	9.86e-08	1.29e-05
LOC385291			10.8742	10.8202	11.5844	10.5173	10.3118	10.6118	10.3461	10.5237	13.0411	10.4648	9.84352	9.84075	10.5308	10.8082	10.7256	10.095	11.1866	11.433	10.3621	10.5802	11.1134	10.2039	9.93329	10.3838	-1.25392	-3.15352	0.00460935	0.0613149
LOC623121			9.09496	9.20516	9.17688	10.249	10.1981	10.5959	8.92858	8.96785	9.41387	10.2353	9.96011	10.2662	8.91362	9.35631	9.16226	10.026	9.98372	10.3784	9.02795	9.15442	8.91411	9.57624	10.5637	10.6826	1.05045	8.40745	2.56e-08	4.19e-06
LOC667370			9.45663	9.305	9.54541	11.1074	11.3262	11.5398	9.52659	9.46786	9.99494	11.7285	10.9504	11.2369	9.39568	9.99918	9.24032	11.0077	11.374	11.2455	9.25104	9.412	9.52642	10.6344	11.3953	11.6936	1.64213	10.1731	8.83e-10	2.28e-07
LOC675594			8.63751	8.39876	8.66338	9.68849	9.8453	9.81296	8.4811	8.4507	8.36022	9.48289	9.52419	9.62917	8.49699	8.41193	8.47317	9.43874	9.81089	9.75391	8.44167	8.50207	8.42449	9.5462	9.70237	9.58105	1.11475	14.5514	9.03e-13	5.38e-10
LOC675759			11.333	12.1594	12.0811	11.9888	11.546	11.6478	11.857	11.7853	11.6282	10.8942	10.425	10.6482	11.7327	11.5494	11.5474	10.9482	11.802	11.4418	10.8697	11.9006	11.2227	10.7748	10.931	11.0747	-1.101	-8.96047	8.55e-09	1.63e-06

## Sheet: Suppl Table 1C
Supplementall Table 1C	Change in splenic expression over time in N4G mice.
TargetID	Chromosome	Location	Ity_D0	Ity_D0	Ity_D0	Ity_D3	Ity_D3	Ity_D3	Ity 3_D0	Ity 3_D0	Ity 3_D0	Ity 3_D3	Ity 3_D3	Ity 3_D3	RecG_D0	RecG_D0	RecG_D0	RecG_D3	RecG_D3	RecG_D3	RecN_D0	RecN_D0	RecN_D0	RecN_D3	RecN_D3	RecN_D3	log2(Fold change)	T statistic	P-value	Adjusted p-value
CCL21C	1	211325	13.0809	13.1525	12.9026	11.6107	11.2081	11.3626	13.1318	13.3333	13.4002	12.0431	11.546	10.2548	13.1632	12.9464	13.0263	10.4412	10.4432	11.9388	12.4563	13.09	13.1012	11.7522	11.5339	11.254	-2.10425	-7.8696	7.74643e-08	1.9487e-05
STAT1	1	52217485	11.4789	11.1409	11.2552	12.758	12.4034	12.3781	11.369	11.2398	11.4575	12.7314	12.3936	12.7257	11.2555	11.7596	11.2885	12.6815	12.344	12.5665	11.3612	11.3322	11.1663	12.4584	12.7433	12.4943	1.09612	5.57123	1.33728e-05	0.00103157
HSPE1	1	55033659	9.68461	10.079	9.98071	10.4546	10.8548	10.8186	10.3508	10.5056	10.3306	10.8742	11.059	10.9314	10.2418	10.3061	10.1932	11.175	11.4014	11.1954	9.79062	10.2179	9.99177	10.418	10.5143	10.7746	1.01022	6.56037	1.34398e-06	0.000175379
HSPD1	1	55143646	9.44785	10.0052	9.96149	10.3274	10.2093	10.9613	9.66516	9.89046	10.1018	10.5014	10.439	10.7112	9.70729	10.4663	10.1536	11.0017	11.4504	10.9744	9.54309	9.96758	9.75521	10.4328	10.8655	10.7752	1.0331	5.66175	1.07891e-05	0.000872395
ADAM23	1	63640153	10.2701	10.2543	10.1566	8.99344	9.00445	8.84274	10.1624	9.91405	9.98065	8.99516	8.99888	8.79948	10.0247	9.79753	9.67522	8.69688	8.69344	8.89037	10.3821	10.0399	10.0771	9.13107	8.92849	8.77698	-1.07224	-9.8754	1.51577e-09	7.54237e-07
IGFBP5	1	72857932	10.5871	11.2473	11.0331	9.6084	9.51022	9.31138	11.3184	11.0492	11.656	10.0161	9.37293	9.85704	11.0336	11.357	12.011	9.65642	9.56686	10.8314	11.9574	11.3543	11.1685	10.0239	9.94728	9.31413	-1.44897	-5.73214	9.13544e-06	0.00077032
LOC100039742	1	85109020	8.3138	8.4364	8.51481	8.35876	8.34911	8.34369	8.33615	8.32431	8.32824	8.32201	8.3509	8.39223	8.2977	8.30767	10.4237	10.0637	10.9205	10.5955	8.4827	8.47124	8.30281	8.37011	8.37249	8.31913	1.51685	4.39713	0.000228687	0.0086654
FAIM3	1	132777250	14.2091	14.027	14.0554	13.5913	13.3044	13.4345	13.2993	13.2578	13.319	12.7326	12.4274	12.1691	13.3301	13.1729	13.5211	12.5364	11.652	12.2661	14.2477	13.9065	14.1036	13.0962	13.5489	13.4607	-1.18985	-6.01398	4.71707e-06	0.000465345
PRELP	1	135806917	11.2243	11.3588	11.1882	9.6363	9.44273	9.57038	10.848	10.9123	10.9728	9.44356	9.08184	9.43427	10.9269	10.8456	10.9417	9.5621	9.26168	9.85121	11.6272	11.1099	11.3304	10.2834	9.95639	9.51124	-1.3464	-10.2381	7.85346e-10	4.67911e-07
CHI3L1	1	136086423	8.5586	8.71817	8.65065	9.94666	9.98572	10.3838	10.9945	11.1173	10.8219	12.9257	12.6802	13.0972	10.7012	11.1005	10.5853	12.3276	12.5349	12.3514	8.68898	8.6382	8.92299	9.37104	9.96332	10.264	1.60898	10.0582	1.08609e-09	5.92522e-07
RALGPS2	1	156804166	12.0349	11.8306	11.714	10.5883	10.4515	10.4462	11.5591	11.442	11.3387	10.5424	10.2641	10.1231	11.601	11.3761	11.4657	9.88242	9.55232	10.2584	11.5491	11.1798	11.305	10.1219	10.17	10.0333	-1.58322	-9.93971	1.34743e-09	6.77919e-07
XCL1	1	166861931	8.97782	8.8931	9.00935	10.32	10.3618	10.3388	8.84481	8.79165	8.9401	10.2671	10.4317	10.3813	8.91366	8.95057	8.89916	9.96182	10.0996	10.2499	8.77728	9.31827	9.02422	9.96473	10.4255	10.3472	1.18266	8.71604	1.38221e-08	4.60203e-06
SLAMF8	1	172581377	9.68638	9.7008	9.61255	11.6644	11.6705	11.5959	10.0449	10.0367	9.8941	11.5458	11.345	11.4201	9.75642	10.013	9.70456	11.4033	11.3835	11.3932	9.98188	9.99021	9.94733	11.2302	11.4867	11.6102	1.56867	9.29924	4.45142e-09	1.75274e-06
FCRLA	1	172851764	10.8887	10.8049	11.0086	10.212	10.078	10.166	10.2659	10.5942	10.5089	9.62233	9.58679	9.68785	10.889	10.8716	11.0332	9.53048	9.62746	9.95195	10.4282	10.9077	10.524	9.50985	9.75109	9.48851	-1.22795	-9.15774	5.83651e-09	2.18416e-06
FCGR4	1	172959813	12.1261	11.7657	11.8781	14.0321	14.195	14.0328	11.6469	11.5395	11.8194	13.7264	13.8095	14.213	11.7592	11.6498	11.5666	13.9824	14.4007	14.1233	12.0085	12.3012	11.8495	14.1446	14.1414	14.0188	2.51032	17.4575	2.24265e-14	1.64461e-10
IFI205	1	174011998	8.41868	8.56321	8.75348	9.67853	9.66767	10.1614	8.5194	8.59028	8.57444	9.56225	9.12596	9.65917	8.53481	8.68811	8.37767	9.24775	9.60647	9.78093	8.65031	8.66484	8.66327	9.03562	9.64668	9.89041	1.01152	7.60483	1.35446e-07	3.02124e-05
EPHX1	1	182919840	11.4661	11.3417	11.5628	10.3013	9.9391	10.0501	11.1917	11.3537	11.2428	9.88738	9.75559	9.72577	11.381	11.1958	11.1981	9.75064	9.5484	10.091	10.8204	10.8541	10.859	9.92994	9.88257	9.786	-1.46163	-9.2592	4.80484e-09	1.85955e-06
MRC1	2	14253066	11.5138	11.802	11.6098	10.0957	10.146	9.75197	11.3621	11.2327	11.2569	10.1066	9.82894	10.0003	11.6493	11.0556	11.0771	9.97822	10.3859	10.181	11.9242	11.5427	11.499	10.5823	10.117	10.0319	-1.07894	-6.21264	2.97598e-06	0.00033191
IL1RN	2	24200966	8.39091	8.5623	8.28029	11.4001	11.0866	11.3006	8.37073	8.30093	8.36322	10.6663	10.6116	11.5858	8.38324	8.50091	8.45798	10.6993	10.5754	9.99563	8.30166	8.30567	8.29532	9.26445	10.667	11.8536	1.97605	12.6316	1.47521e-11	1.75787e-08
ZER1	2	29956578	11.3843	11.5091	11.3706	10.6933	10.2872	10.4559	11.3924	11.5083	11.3211	10.5553	10.4666	10.5622	11.6032	11.4478	11.4652	10.5758	10.0094	10.4913	11.4985	10.9408	11.2233	10.4186	10.588	10.5209	-1.14658	-7.22309	3.08173e-07	5.71901e-05
LCN2	2	32241263	10.5397	10.4009	10.611	11.8687	11.707	12.1688	12.2079	11.5518	10.921	12.3463	12.1126	12.2301	10.8597	11.298	10.9219	11.8548	12.9875	11.9024	10.3889	10.7404	11.313	11.3898	12.1242	12.1455	1.22171	5.38692	2.07528e-05	0.0014433
1200015F23RIK	2	118962936	9.48681	9.28799	9.32088	9.98021	10.2286	10.0269	9.35349	9.31992	9.34282	10.389	10.291	10.1501	9.23005	9.4218	9.48281	10.4185	10.436	10.2872	9.36814	9.28878	9.35547	10.199	10.3242	10.3043	1.00232	7.49603	1.70869e-07	3.59866e-05
AA467197	2	122464959	8.49509	8.30444	8.42537	11.5556	11.7642	11.1695	8.56788	8.39515	8.34117	11.4009	11.3912	12.032	8.38524	8.25469	8.41734	10.8677	11.0684	10.3672	8.42101	8.47963	8.59728	9.35836	11.1084	11.7234	2.41536	15.4651	2.65343e-13	8.23455e-10
HDC	2	126593667	8.6717	8.58119	8.54891	10.6829	10.9146	10.5571	8.76964	8.77417	8.69803	10.3684	10.5673	10.7777	8.62385	8.721	8.55206	9.70502	10.1221	10.0526	8.57003	8.56172	8.77196	9.54367	10.5238	10.8675	1.32761	10.0328	1.13719e-09	6.05802e-07
IL1A	2	129299610	8.60717	8.69544	8.84561	10.4641	10.2597	10.4829	8.55109	8.75996	8.57984	10.0588	10.0874	10.6541	8.63981	8.64766	8.76494	10.0843	10.302	9.67921	8.755	8.75578	8.76245	9.42745	10.1186	10.7799	1.3377	9.25364	4.8562e-09	1.8635e-06
IL1B	2	129364570	10.3105	10.4777	10.3542	13.3602	13.3261	13.229	10.2695	10.4157	10.5668	12.9861	12.8035	13.544	10.3203	9.7251	9.88301	12.3657	12.7482	12.1272	10.0865	10.4065	10.3424	11.7713	12.7772	13.5053	2.43755	13.7373	2.84261e-12	4.95063e-09
SAMHD1	2	156927540	11.5143	11.2292	11.2091	12.8549	12.7326	12.6413	11.5493	11.3034	11.4934	12.9249	12.627	12.5708	11.2926	11.4453	11.3106	12.4144	12.389	12.6653	11.3472	11.1632	11.5471	12.3017	12.6152	12.6397	1.14013	7.10096	4.02524e-07	6.98283e-05
TGM2	2	157942264	11.8295	12.0692	11.9791	13.6183	13.4896	13.388	11.8881	11.854	11.9687	13.0294	13.1186	13.3891	11.8037	11.7602	11.9928	13.1354	12.9914	13.3642	11.9755	11.847	11.7016	13.0736	13.5334	13.4096	1.31141	8.31487	3.0917e-08	9.03196e-06
CEBPB	2	167688915	10.7809	10.6758	10.6509	12.7386	12.4111	12.4296	10.7719	10.6914	10.7645	12.221	12.2713	12.5709	10.5618	10.432	10.7141	12.0605	12.0033	11.8588	10.8006	10.5055	10.5293	11.8611	12.3518	12.7689	1.40486	9.4251	3.50571e-09	1.49757e-06
ZBP1	2	173206612	8.47492	8.43875	8.35044	9.8853	10.0149	9.99218	8.5551	8.48293	8.42226	9.68558	9.90443	9.88819	8.44073	8.40836	8.28218	9.58499	10.1373	9.60498	8.33609	8.51169	8.55864	9.67178	9.58381	10.156	1.39867	10.1176	9.7544e-10	5.52111e-07
GUCY1A3	3	81896464	10.9227	11.1146	10.6704	9.47506	9.35057	9.4481	11.1078	10.907	10.8151	9.75354	9.61255	9.46595	11.2256	11.0239	11.014	9.64438	9.3651	9.77423	11.1461	11.0348	11.2163	9.95034	9.52444	9.03023	-1.49326	-10.5294	4.68396e-10	3.26299e-07
TXNIP	3	96364169	13.7651	13.9613	13.6312	12.9452	12.7984	12.9838	13.681	13.711	13.8806	12.9761	12.749	12.9827	13.7575	13.5359	13.4233	12.5273	12.279	12.535	13.8444	13.5905	13.8574	12.9582	13.0118	12.738	-1.12517	-6.76214	8.53196e-07	0.000120907
TXNIP	3	96364250	12.3381	12.9083	12.2828	11.9267	11.7629	11.8462	12.5173	12.4808	12.8109	11.7203	11.7984	11.6788	12.5931	12.3151	12.2445	11.3663	11.1254	11.4071	12.5212	12.5007	12.6042	11.7823	11.6599	11.5465	-1.0846	-6.68395	1.01685e-06	0.000139527
HMGCS2	3	98114586	10.3845	10.7441	10.6488	9.53681	8.7324	9.5948	10.3807	10.5012	10.701	8.91192	8.88059	8.89906	10.4633	10.1493	10.3753	9.12866	8.80012	9.26516	10.7377	10.056	10.1715	9.29453	9.1896	8.87332	-1.26466	-10.0715	1.06019e-09	5.85443e-07
CD2	3	101088632	11.5066	11.3872	11.4414	10.5868	10.3012	10.4785	11.3181	11.5135	11.2151	10.7563	10.5976	10.4639	11.4303	11.3306	11.365	10.1872	10.007	10.6263	11.2266	11.2558	11.0136	10.2064	10.3549	10.5147	-1.10179	-6.89143	6.39431e-07	9.88193e-05
GBP5	3	142184690	8.67394	8.6105	8.5592	10.888	10.9692	10.7202	8.5979	8.40573	8.45351	11.0548	10.3916	10.341	8.57005	8.58466	8.58747	9.99635	10.4482	9.71713	8.59351	8.40164	8.74873	9.76816	10.816	10.2616	1.47318	9.37673	3.84178e-09	1.61074e-06
GBP1	3	142281846	8.49615	8.41455	8.27918	11.8276	11.7224	11.3799	8.40093	8.34857	8.4231	10.9263	10.5021	11.212	8.43977	8.50606	8.36476	10.9758	11.554	11.4412	8.35311	8.32266	8.38907	11.1531	11.2815	11.1212	2.88678	18.1153	1.04361e-14	9.45114e-11
GBP2	3	142283695	8.57555	8.64049	8.69218	11.9733	11.5992	12.0034	8.63678	8.62559	8.69072	11.0138	10.7063	11.6185	8.64047	9.23605	8.83277	11.1735	11.7587	11.3947	8.51654	8.65123	8.70023	10.8221	11.9323	11.7674	2.53919	14.8301	6.17617e-13	1.39832e-09
GBP6	3	142484836	8.53428	8.51498	8.50098	9.98434	9.77533	9.78774	8.55136	8.46646	8.57906	9.75762	9.88298	9.78398	8.55593	8.74091	8.53431	9.88247	10.0188	9.58352	8.44883	8.52642	8.56378	9.61409	9.71282	9.72912	1.21787	8.98496	8.15297e-09	2.88418e-06
GBP3	3	142510218	10.6327	10.6669	10.473	12.3587	12.2007	12.1626	10.254	10.4457	10.4214	12.0484	11.7792	12.2711	10.3503	10.2842	10.354	11.7714	12.1811	12.495	10.2809	10.4954	10.4128	11.8087	12.1138	11.9789	1.81969	9.9691	1.27705e-09	6.57113e-07
CCL21A	4	42786574	13.3592	12.9447	13.1085	11.2791	11.2201	11.5411	13.0166	13.2948	13.388	11.8879	11.5283	10.1819	13.0631	12.6886	12.9237	10.3364	10.3076	12.2175	12.6891	12.9162	13.1634	11.7522	11.5779	11.3459	-1.93795	-6.11858	3.6991e-06	0.00039319
SMPDL3B	4	132288927	8.95628	8.89532	9.1923	11.5988	11.0928	11.3742	8.76151	8.89175	8.80997	10.8265	11.0632	11.7129	8.84409	8.90961	8.76407	10.4334	10.2435	10.2461	8.99564	8.97682	8.87367	10.3778	11.0568	11.4676	1.46839	10.957	2.232e-10	1.60424e-07
LOC100038882	4	155573982	11.338	10.538	10.5154	13.1477	13.4962	13.4953	11.6015	10.7042	11.0852	13.6235	13.5852	13.3362	10.8445	11.7038	11.4584	14.0408	13.919	13.0688	11.0043	11.0511	10.807	13.3634	13.261	13.6309	2.34064	10.3948	5.94011e-10	3.70258e-07
MXD4	5	34173887	12.358	12.2131	12.2621	11.2135	10.9231	11.099	11.8946	12.1	12.0012	11.0126	11.077	10.8962	12.3708	12.2107	12.3743	10.9997	10.6951	11.0858	12.1792	12.0003	11.9624	11.1993	11.019	11.0398	-1.39173	-8.50567	2.10267e-08	6.47694e-06
JAKMIP1	5	37516410	10.4421	10.6979	10.6785	10.1096	9.89979	10.0177	10.5204	10.7453	10.7963	9.88953	9.95111	10.0412	10.7235	10.6557	10.7857	9.74114	9.36942	9.86367	10.7422	10.6171	10.5523	9.79013	9.8406	9.93179	-1.06354	-7.46216	1.83744e-07	3.79914e-05
LOC100044124	5	66216080	11.1949	11.2249	10.836	10.2626	10.2546	10.1907	10.9429	11.0304	10.8889	10.224	10.2806	10.3952	11.1072	11.0373	10.973	10.0691	9.87454	10.1413	11.0434	10.9225	11.0494	10.2794	10.2728	10.0394	-1.01088	-7.21906	3.10888e-07	5.74585e-05
LIMCH1	5	67447090	9.59981	10.0457	9.56698	8.74609	8.62676	8.78355	9.82791	9.87126	9.82411	8.78888	8.74379	8.72289	9.83077	9.67232	9.81023	8.77226	8.57994	8.93909	9.56944	9.67248	9.76506	9.05923	8.8305	8.56642	-1.00735	-9.45053	3.3413e-09	1.44093e-06
CXCL1	5	91968231	8.23494	8.39286	8.35629	9.87538	9.8704	9.70015	8.31061	8.35989	8.43432	10.1758	10.1609	10.0603	8.43674	8.33336	8.37342	9.50053	9.34145	9.30389	8.2848	8.31448	8.54551	9.53886	9.99601	10.8116	1.00078	11.6261	7.28323e-11	5.99622e-08
CXCL9	5	92752485	12.1104	11.6772	11.5233	14.7817	14.4739	14.7412	11.408	11.6142	11.6438	14.3739	14.3001	14.8456	11.8938	12.2364	11.6349	13.9973	14.4472	14.5353	11.1237	11.3233	11.2485	13.4847	14.4553	14.5239	2.40491	14.8977	5.63771e-13	1.34359e-09
CXCL10	5	92777116	10.3701	9.56051	9.85064	12.9997	12.9569	13.274	9.83659	9.7886	10.0126	13.1162	13.121	13.4375	9.81265	9.95807	9.88781	12.6423	13.067	13.0963	9.65765	9.90351	9.64869	12.6442	13.2948	13.4437	3.04902	20.9185	5.55111e-16	1.2568e-11
GBP10	5	105645061	8.71709	8.46473	8.36609	10.5764	10.473	10.6873	8.52188	8.46997	8.51732	10.321	9.93051	10.08	8.70113	8.68817	8.3855	10.1594	10.653	10.1961	8.56582	8.66887	8.56692	9.98758	10.4284	10.2459	1.74455	11.881	4.8131e-11	4.4478e-08
OASL2	5	115173160	10.1335	9.66337	9.73371	12.2144	12.1716	12.2366	10.3511	9.92792	10.1645	12.3371	12.2367	12.3706	9.601	10.2297	9.92727	12.5881	12.396	12.2361	9.8559	9.66674	9.96806	12.1116	12.1073	12.4583	2.48738	15.0261	4.74287e-13	1.29051e-09
OASL1	5	115387574	8.79172	8.56101	8.46208	9.99624	9.98673	9.92933	8.98594	8.80703	8.82849	10.4936	10.3949	10.0031	8.62412	8.77013	8.78917	10.106	10.0473	9.85918	8.71701	8.40493	8.67479	9.68902	9.99844	10.2941	1.27632	10.1715	8.85115e-10	5.20505e-07
OAS2	5	121180506	9.33843	8.70039	8.79639	10.2925	10.5043	10.4651	9.35246	9.03926	9.09103	10.7462	10.7893	10.5721	9.08507	9.24171	9.04831	10.8066	10.6919	10.7355	9.14327	8.75466	8.92037	10.3629	10.63	10.4949	1.61963	11.1102	1.71981e-10	1.25605e-07
OAS1G	5	121335790	9.51052	9.18219	9.36088	11.029	10.9413	10.9924	9.60852	9.45016	9.51876	11.165	11.1099	11.2488	9.25074	9.59918	9.36882	11.0217	11.1758	11.1464	9.26135	9.31787	9.47784	10.7614	11.1184	11.1869	1.70837	11.8293	5.23184e-11	4.64515e-08
HVCN1	5	122692182	11.5263	11.5102	11.4023	10.8726	10.5455	10.8974	11.5482	11.5643	11.4894	10.7072	10.6392	10.6895	11.7984	11.6657	11.3976	10.2534	10.1874	10.5205	11.2516	11.472	11.5102	10.4481	10.9667	10.7692	-1.3001	-8.36239	2.8074e-08	8.25466e-06
GPR109A	5	124313892	9.69982	9.57586	9.78564	11.4521	11.5358	11.3231	9.35523	9.46978	9.71577	11.3145	11.1409	11.6435	9.57875	9.4719	9.36963	11.2014	11.3727	11.3444	9.80187	9.83466	9.42608	11.1817	11.2983	11.6455	1.83274	11.7878	5.59623e-11	4.87314e-08
CCL24	5	136046780	8.20658	8.49129	8.39997	10.4384	10.4598	10.4282	8.33644	8.52259	8.5299	9.80576	9.69317	9.7299	8.38527	8.38645	8.31018	9.65165	10.1876	9.18553	8.43045	8.72306	8.49024	9.87385	9.96022	10.3711	1.31429	7.43744	1.93765e-07	3.95618e-05
HSP105	5	149614287	10.4366	9.98341	9.70882	10.8759	10.7929	11.3737	10.2404	10.2529	10.0132	10.7274	11.2543	10.7659	10.1927	10.4606	10.4847	11.6538	11.6812	11.1811	10.1195	9.89869	9.89936	10.3099	10.8628	10.7645	1.12607	6.20405	3.0356e-06	0.0003369
ASNS	6	7675169	9.25682	9.92324	9.712	10.1659	10.9219	10.7352	10.158	10.1853	9.5826	11.2285	11.6855	11.1843	10.4804	10.8703	10.6463	12.2144	11.9683	11.0953	9.84738	10.358	10.6577	11.5332	10.7195	10.5168	1.09368	5.14014	3.7548e-05	0.00223418
PARP12	6	39036944	8.64596	8.64328	8.55912	9.66729	9.69977	9.61775	8.85623	8.8286	8.81021	9.95444	9.54947	9.79676	8.77934	8.87701	8.67544	9.92897	9.91746	9.67704	8.8335	8.5832	8.77617	9.69618	9.88115	9.80568	1.06389	8.31153	3.11279e-08	9.03527e-06
GIMAP6	6	48651597	12.4995	12.4068	12.1076	11.8282	11.6384	11.855	12.2154	12.3685	12.2614	11.5714	11.5481	11.6627	12.4588	12.1872	12.281	11.2011	10.9984	11.2764	12.0722	12.1651	12.3576	11.4513	11.5765	11.9428	-1.15033	-7.72931	1.04034e-07	2.47142e-05
SNX10	6	51540451	10.5066	10.6067	10.7123	11.9416	11.9846	11.737	10.5322	10.4277	10.1844	11.4624	11.2834	11.9116	10.3495	10.3815	10.4614	11.3167	11.7841	11.7312	10.6169	10.4835	10.3951	11.2548	11.9341	11.7909	1.21318	6.90036	6.26859e-07	9.76919e-05
GNG12	6	66896397	9.28314	9.31086	9.51443	10.7795	10.5819	10.6	9.43122	9.34328	9.44268	10.4611	10.2783	10.6522	9.37589	9.34705	9.33049	10.4736	10.6484	10.5416	9.4471	9.4621	9.32981	10.1534	10.5471	10.7818	1.20338	9.12808	6.17956e-09	2.28176e-06
GM459	6	68910411	12.6418	13.2999	12.8543	11.7907	12.2457	11.2568	12.6107	12.2635	12.6721	11.7392	11.9596	11.3345	13.4336	12.5079	12.9549	10.6887	11.8005	11.8191	11.5541	13.0535	12.2192	10.567	11.8134	11.9336	-1.52934	-6.25258	2.71432e-06	0.00030959
CXCL12	6	117123722	11.9268	11.728	11.9358	10.5564	10.3798	10.5288	12.1101	12.0759	11.9967	10.8914	10.5522	10.7061	12.2222	11.9983	11.8961	10.6888	10.4701	10.8269	11.7481	11.8779	12.1009	10.7161	10.9147	10.7745	-1.37696	-8.5169	2.05579e-08	6.3759e-06
USP18	6	121220764	11.15	10.3278	10.3438	12.2804	12.4708	12.3182	10.8904	10.5251	10.7865	12.8593	12.823	12.6333	10.2373	10.6029	10.2323	12.5286	12.5996	12.5616	10.6007	10.3113	10.4307	11.9886	12.5179	12.4113	2.20571	11.9962	4.0001e-11	3.8538e-08
CLEC4D	6	123220323	8.85575	9.02356	8.85296	11.097	11.3159	11.2299	8.94203	9.00216	9.06815	10.6461	10.6747	11.279	8.91526	8.75343	8.76243	10.1669	10.6079	10.1483	8.87568	8.9318	9.11159	9.71961	10.6276	11.4253	1.49735	10.3924	5.96593e-10	3.70258e-07
CLECSF9	6	123281789	8.19647	8.28695	8.24241	10.3936	10.3247	10.9125	8.39575	8.26602	8.41481	10.1686	10.1311	10.8989	8.29698	8.34135	8.22585	9.39862	10.1579	9.47599	8.21026	8.30388	8.33756	8.73611	10.1069	11.0643	1.38943	8.48563	2.18904e-08	6.65247e-06
CD27	6	125182742	11.4538	11.1353	11.1777	10.53	10.3262	10.5518	11.1919	11.3405	11.5279	10.8739	10.7052	10.8212	11.1992	11.3275	11.3559	10.2105	9.82294	10.7858	11.4116	11.2171	10.7879	10.1287	10.5865	10.5566	-1.02111	-5.50436	1.56787e-05	0.00116768
MGST1	6	138120455	10.0657	10.1993	10.5504	11.527	11.466	11.559	10.4895	10.3412	10.7721	11.1857	10.7813	11.2426	10.0264	10.2525	10.1094	10.7709	11.576	11.0852	10.8683	10.7501	10.3995	10.9879	11.5613	11.7641	1.0146	5.783	8.10328e-06	0.000709719
APOE	7	20281958	12.7372	12.4375	12.6912	11.4079	11.4508	11.2489	12.6386	12.8267	12.587	11.7504	11.5182	11.1791	12.7775	12.5986	12.9524	11.9006	11.5233	11.4455	12.7031	12.4652	12.6741	11.458	11.5335	11.6061	-1.15307	-6.47252	1.64062e-06	0.000205711
ARHGEF1	7	24902912	10.7464	10.5222	10.5309	9.88927	9.96846	9.99516	10.8923	10.5283	10.6987	10.1999	9.94816	9.67279	11.0199	10.7841	10.9671	9.70317	9.4152	9.76762	10.6205	10.4913	10.4007	9.87721	9.76011	9.97803	-1.29504	-9.73512	1.96296e-09	9.06985e-07
B3GNT8	7	26414417	10.6313	10.4678	10.6574	9.24604	9.35915	9.29307	10.1637	10.3961	10.456	9.46209	9.38898	9.32776	10.4422	10.1682	10.3429	9.21	8.85491	9.22265	10.5101	10.281	10.4106	9.1954	9.38219	9.42974	-1.22189	-10.1399	9.36913e-10	5.37017e-07
PLEKHG2	7	29147172	11.1365	11.007	10.9632	10.6053	10.3236	10.3426	11.0371	11.1786	10.9856	10.3417	10.4602	10.5811	11.4636	11.3074	11.1779	10.1819	9.79049	10.3985	11.2121	10.6247	10.8088	10.373	10.6707	10.4898	-1.19267	-7.63166	1.27935e-07	2.91108e-05
SIGLECG	7	43408204	10.8904	10.6482	10.5655	10.1184	9.66152	9.74775	11.0435	10.829	10.7622	10.3144	10.1224	9.73945	10.9932	10.7479	10.8034	9.46754	9.39344	9.83765	10.7088	10.299	10.6035	9.88093	9.84937	9.93471	-1.28196	-9.99867	1.21008e-09	6.2981e-07
MRGPRA2	7	47332113	8.59701	8.47974	8.50406	10.5493	10.6158	10.5808	8.71663	8.72807	8.58167	10.1078	10.3902	10.6423	8.5813	8.56322	8.54858	9.75753	10.0684	9.68286	8.67993	8.58817	8.60411	9.53063	10.3855	10.7618	1.27191	9.60895	2.48195e-09	1.10181e-06
IL4I1	7	52096096	12.5994	12.6531	12.5156	12.2177	11.5756	12.0595	12.5292	12.7345	12.5529	12.1358	11.8229	11.8298	12.9161	12.7074	12.8429	11.7709	11.3068	11.7098	12.5131	12.4098	12.5894	11.5905	11.9967	12.1817	-1.22633	-6.90108	6.25864e-07	9.76919e-05
DBP	7	52965323	10.5818	10.6819	12.0018	9.44148	9.35527	9.39777	10.6835	10.7135	10.4424	9.52166	9.40521	9.4235	10.5293	10.3344	10.548	9.36132	9.18192	9.41139	10.3764	10.6828	10.5877	9.48764	9.36788	9.40102	-1.15236	-9.31718	4.30191e-09	1.71732e-06
SAA3	7	53967541	8.17993	8.29879	8.21863	11.5533	10.731	12.1202	8.34945	8.27918	8.36102	10.8212	11.3933	12.2045	8.17977	8.22894	8.22357	10.4779	11.4034	9.59921	8.1787	8.16909	8.39854	8.81716	10.5371	11.4644	2.28275	9.21844	5.1946e-09	1.96014e-06
SIGLECH	7	55646730	9.86283	9.82335	9.96687	8.77674	8.81359	8.87989	9.63381	9.67169	9.76126	8.80129	8.74859	8.58041	9.81861	10.0161	9.9327	8.91845	8.73443	8.88057	10.0365	9.86304	9.72602	8.62219	8.86083	8.91486	-1.07799	-11.154	1.597e-10	1.20523e-07
SLCO2B1	7	106806941	11.3128	12.0539	11.9546	10.9698	10.3598	10.6541	11.8031	11.7175	11.7243	10.6613	10.3396	10.5078	11.8861	11.7072	11.642	10.5976	10.2337	10.8237	12.2106	11.7086	11.6321	10.9469	11.0669	10.6821	-1.19339	-7.59205	1.39181e-07	3.05935e-05
GVIN1	7	113300360	11.3541	10.9267	10.9574	12.6245	12.8638	12.8317	11.4491	11.2751	10.9148	12.6753	12.7727	12.7304	11.1239	11.6096	11.1485	12.4182	12.4694	12.2135	10.9992	11.2536	11.3458	12.3482	12.5829	12.5001	1.07303	6.62117	1.17135e-06	0.000157239
SBK	7	126272619	11.6769	11.9234	11.7709	10.7718	10.3372	10.8376	11.4462	11.7117	11.6336	10.4263	10.6729	10.3425	11.8475	11.7155	11.7698	10.3798	9.73503	10.3558	11.7968	11.7415	11.6791	10.2712	10.6322	10.6238	-1.62069	-10.2696	7.42326e-10	4.48177e-07
PRKCB	7	129772066	11.9723	11.8912	11.8802	11.259	10.9043	10.9529	12.0026	11.912	11.7338	11.2954	11.1893	11.1962	12.0887	12.1002	11.9548	10.8835	10.6655	11.2755	12.0936	11.731	11.9993	11.0344	11.4296	10.958	-1.10645	-6.29674	2.4522e-06	0.000287589
SCT	7	141278338	9.14407	8.88964	8.98373	9.92905	9.79248	10.015	8.94346	8.79283	8.88686	10.0175	10.3161	10.2069	8.95343	8.93593	8.83402	10.1449	9.88013	10.2773	8.88132	8.99323	8.84114	9.4131	9.93497	10.1303	1.19298	8.42148	2.49107e-08	7.47007e-06
IFITM1	7	148154265	13.0012	13.0464	13.1027	14.4663	14.4581	14.4323	13.1515	13.3421	13.4534	14.5001	14.3699	14.2898	13.2115	13.1079	13.2061	14.413	14.3831	14.3014	13.1483	13.3601	13.2814	14.3361	14.3545	14.6475	1.19064	9.03508	7.3968e-09	2.65821e-06
IFITM3	7	148195585	13.3979	13.0988	13.3034	14.4697	14.3561	14.3238	13.3868	13.0742	13.4099	14.5715	14.5576	14.5154	13.1811	13.1075	13.1822	14.3721	14.4486	14.8396	13.5341	13.2967	13.3804	14.4131	14.7409	14.4518	1.39655	9.74445	1.92935e-09	9.00649e-07
IRF7	7	148449558	9.17493	8.8871	8.87967	10.4571	10.6945	10.6068	9.17179	8.97558	9.01099	10.8272	10.9532	10.6374	8.92519	9.15612	9.01808	10.8866	10.5391	10.7067	9.13369	8.95022	9.03283	10.4284	10.6662	10.9609	1.67765	11.5824	7.82474e-11	6.10883e-08
ARHGEF18	8	3456493	11.5664	11.6094	11.2374	10.6038	10.3267	10.4713	11.4871	11.428	11.4802	10.5023	10.3093	10.3748	11.511	11.2157	11.311	10.175	9.83952	10.563	11.3798	11.0906	11.3023	10.3491	10.4552	10.3894	-1.15343	-6.9472	5.65e-07	8.94537e-05
FCER2A	8	3682848	9.65696	9.70272	9.68696	8.77462	8.60764	8.98954	9.32318	9.40895	9.80722	8.7765	8.62969	8.73527	9.76	9.71241	9.60007	8.73183	8.44138	8.81421	9.54093	9.58993	9.50415	8.76446	8.85211	8.86891	-1.02835	-10.4742	5.16191e-10	3.53988e-07
CLEC4G	8	3716104	11.1717	11.6225	11.9814	9.53774	9.20208	9.16023	10.7874	10.9116	10.8428	10.0758	9.94056	9.70735	11.1092	10.6495	10.5764	9.6179	9.40676	9.34325	11.1309	11.6079	11.129	9.19601	9.2363	9.17956	-1.3224	-9.32184	4.26393e-09	1.71732e-06
GAS6	8	13465374	10.7282	10.6527	10.7028	9.17449	9.21872	9.04085	10.8597	10.6122	10.6899	9.56333	9.20998	9.45426	10.518	10.3957	10.5582	9.13086	9.29082	9.76177	10.8033	10.7148	10.6368	9.47857	9.73762	9.35959	-1.09615	-7.6241	1.30006e-07	2.9434e-05
KLF2	8	74844876	12.1459	12.0705	12.0536	11.3173	11.0951	11.1307	12.0323	12.0577	12.0316	11.4611	11.1333	11.1841	11.9413	11.9841	12.0371	10.9814	10.3127	11.1075	12.2013	11.7847	12.0404	10.9826	11.1794	11.1671	-1.18694	-6.83532	7.24497e-07	0.000109413
IL27RA	8	86554288	10.9919	10.908	10.903	10.5109	10.2734	10.4494	10.8067	10.7563	10.9206	10.3493	10.6218	10.3073	11.0071	11.2591	11.3672	10.1328	9.7667	10.2377	10.9479	10.8185	10.6196	10.4681	10.5043	10.4725	-1.1654	-7.36314	2.27422e-07	4.49689e-05
AI451557	8	97050867	10.6034	9.79922	9.88481	11.0113	11.0744	11.0572	10.1278	10.0187	9.99876	11.4349	11.249	11.1685	10.0742	9.85896	9.69534	10.6062	11.0018	11.2405	10.0438	9.86541	10.0102	11.0718	11.1665	10.9238	1.07331	6.06447	4.19414e-06	0.000429269
PSMB10	8	108459785	12.2672	11.9195	11.9403	13.1127	13.0394	12.9725	11.9415	11.7926	12.2068	13.1438	13.1338	13.23	11.9652	12.0804	11.8761	12.8462	13.0021	13.1933	11.8943	12.0224	12.2385	12.9611	13.2002	13.0734	1.03998	7.23902	2.97665e-07	5.59277e-05
MLKL	8	111311797	9.17466	9.21707	9.17816	11.0093	11.0672	10.761	9.12483	9.17999	9.15371	10.7394	10.7316	10.9347	9.10949	9.03168	9.25256	10.8252	10.9688	10.7154	9.17609	9.23727	8.9791	10.7938	11.0544	11.1098	1.70521	11.5922	7.6992e-11	6.10883e-08
HP	8	112101393	9.12297	9.49881	9.48896	11.2756	11.0835	11.4444	10.0865	9.93437	10.3071	11.5021	11.1262	11.5856	9.75051	9.85139	9.62101	10.5371	11.0479	11.0272	10.0756	9.65899	9.92104	10.4454	11.3813	11.6303	1.12973	6.89452	6.35052e-07	9.84787e-05
MMP13	9	7283143	8.82219	8.67212	8.4326	10.6287	11.0629	10.9069	8.48107	8.56135	8.53447	10.7767	10.7534	11.1871	8.65551	8.4892	8.49062	10.4095	10.6326	10.957	8.50822	8.47763	8.62102	10.6529	11.1474	11.0822	2.12126	13.526	3.86158e-12	6.24486e-09
MMP3	9	7451773	8.44053	8.55977	8.43993	10.0838	10.4023	10.3086	8.45687	8.34574	8.51624	10.3449	10.0545	10.673	8.55972	8.41067	8.41425	9.78867	10.0595	9.24825	8.75825	8.52102	8.56466	9.014	10.4792	11.0463	1.23726	8.08683	4.93237e-08	1.35359e-05
PHXR4	9	13431361	10.428	9.61721	9.23527	9.21767	9.28051	9.29447	9.88267	9.54047	9.64021	9.36873	9.38324	9.3957	10.2441	9.69543	9.73562	8.78762	8.75163	9.12802	9.79514	9.18194	9.25419	9.22231	9.17998	9.14515	-1.00263	-7.673	1.17192e-07	2.71287e-05
ETS1	9	32564824	13.6661	13.5363	13.0936	12.4461	12.1126	12.156	13.2015	13.3196	13.1043	12.3072	12.2843	12.5021	13.3873	13.04	13.1964	11.9404	11.5971	12.3094	13.4785	13.2131	13.1954	12.3778	12.5091	12.2072	-1.25894	-7.2942	2.64023e-07	5.14992e-05
HSPA8	9	40613038	11.8261	12.034	11.8773	12.745	12.8015	13.2528	12.3619	11.9397	12.1423	13.0869	12.8334	12.2855	11.795	12.1916	12.0098	13.106	13.6171	12.6611	11.8756	11.588	12.0308	12.0994	12.4379	12.8696	1.12929	5.93661	5.65065e-06	0.000534169
CD3E	9	44998743	11.0618	11.2277	11.0524	10.5923	10.1062	10.628	11.1225	11.3403	11.3969	10.7967	10.4343	10.4751	11.2305	11.3141	11.2494	10.3207	9.90886	10.529	10.9267	11.1587	11.0846	10.2843	10.3922	10.7022	-1.01182	-6.43447	1.78916e-06	0.000218959
BC031353	9	74879634	10.9653	10.6608	10.531	9.66084	9.62836	9.53888	10.2942	10.4994	10.493	9.53577	9.49549	9.58632	10.6602	10.4845	10.4023	9.28858	9.20278	9.75499	10.6672	10.3653	10.509	9.74684	9.59062	9.46114	-1.10022	-7.53974	1.5561e-07	3.33943e-05
MB21D1	9	78430526	9.63348	9.58992	9.66065	10.7236	10.7232	10.6361	9.46418	9.58536	9.53277	10.5371	10.6902	10.8393	9.6	9.65441	9.73327	10.9748	10.8054	10.6413	9.56886	9.6156	9.40293	10.6091	10.8567	10.7851	1.14462	8.0374	5.46295e-08	1.45511e-05
CCRL2	9	110957637	8.72486	8.72636	8.63778	10.2131	10.0366	10.2401	8.82934	8.71335	8.77459	10.1525	10.1858	10.3926	8.62495	8.80718	8.70827	9.80627	9.90995	9.59949	8.79327	8.79309	8.81783	9.50797	10.0694	10.3106	1.05843	8.68004	1.48447e-08	4.83585e-06
TCF21	10	22537507	11.6125	11.6043	11.6699	9.88716	9.62495	9.46719	10.8204	11.0776	11.0183	9.82066	9.47489	9.55225	11.2544	10.8127	10.8603	9.77782	9.69937	9.82478	11.2591	11.4838	11.2744	10.1468	9.82169	9.53073	-1.20848	-8.94165	8.87085e-09	3.04304e-06
A630077B13RIK	10	33846122	9.9111	9.77493	10.2721	12.1721	11.7815	12.1231	9.85421	9.96272	9.97484	12.1215	11.7162	12.1743	9.82915	9.99253	9.90754	11.879	12.0175	11.9812	9.91069	9.94536	10.0187	11.544	11.8966	12.2332	2.04949	14.4309	1.06692e-12	2.19597e-09
LILRB4	10	51213947	8.71722	8.6631	8.94696	10.0667	10.442	10.473	8.59032	8.75211	8.66068	10.1867	9.8392	10.1843	8.60343	8.55887	8.62021	9.67981	10.2355	9.75639	8.73533	8.75674	8.84737	9.6422	10.0675	10.7421	1.29639	9.85927	1.56131e-09	7.68453e-07
GP49A	10	51480632	9.9286	9.33796	9.77801	11.1235	11.5927	11.3458	10.0689	9.79645	9.27959	11.4676	11.4327	11.3595	9.82338	9.15333	9.32825	10.5634	11.0432	10.6979	9.699	9.1751	9.76308	10.8637	11.1232	11.2092	1.33316	7.86576	7.80893e-08	1.95357e-05
CHST3	10	59644632	11.2341	11.0377	11.1679	10.5149	10.1855	10.4696	10.7259	10.9534	11.16	10.0865	10.2012	9.79871	10.9049	10.8659	11.1867	9.97053	9.58389	10.3465	11.1159	11.1958	10.9573	9.9964	10.3044	10.2177	-1.01884	-6.48419	1.59765e-06	0.000200953
PPA1	10	61069426	11.1456	10.9594	11.0315	12.3528	12.4238	12.4078	10.9657	11.0253	11.1032	12.5102	12.7881	12.8171	11.0255	11.2936	11.1025	12.7608	12.633	12.7244	11.1187	11.0839	10.9559	12.2332	12.6434	12.5702	1.56552	9.39873	3.68496e-09	1.55942e-06
VPREB3	10	75943057	10.9662	10.5395	10.5222	9.7005	9.71712	9.6396	10.2971	10.6478	10.8448	9.57355	9.80266	9.32728	10.6005	10.3391	10.5931	9.22343	9.17478	9.56149	10.3625	10.9154	10.7168	9.52181	9.48796	9.50594	-1.19096	-9.31455	4.32354e-09	1.71732e-06
PRTN3	10	79345591	9.15272	9.00069	9.19362	9.04165	9.95334	9.28994	10.4403	9.8058	9.2802	10.9043	10.5172	10.2851	9.2781	9.94064	9.60283	10.5844	11.5776	9.85482	9.2362	9.25051	9.65234	10.0138	9.7977	9.5689	1.06508	3.92862	0.00071768	0.0198033
HMHA1	10	79493993	12.0038	11.6017	11.517	10.9883	10.6536	10.6701	11.9781	11.9276	11.9826	11.2675	11.1339	10.9192	12.0666	11.6131	11.5855	10.7479	10.409	11.0303	11.7794	11.6751	11.8362	10.9871	10.8265	11.0657	-1.02602	-5.59745	1.25653e-05	0.000982679
1200002N14RIK	10	87785744	9.93614	9.77312	9.8282	11.5636	11.3581	11.2959	9.92249	9.95381	10.0141	11.1223	11.1849	11.4935	9.88426	9.59313	9.83326	10.9613	11.0635	11.3673	9.92125	9.82427	9.95774	10.9253	11.4629	11.3204	1.36048	8.81755	1.13125e-08	3.82271e-06
CPM	10	117121948	9.74594	10.0243	9.797	9.02933	8.96237	9.09631	9.80893	9.74389	9.71981	8.95186	8.88116	8.93492	9.98158	9.79522	9.80497	8.86848	8.56338	9.04907	9.93678	9.89646	9.80208	8.82639	8.95853	8.88669	-1.03361	-9.28392	4.58335e-09	1.78913e-06
IFNG	10	117848690	8.53797	8.32084	8.37284	11.0014	10.6226	10.7699	8.26124	8.27556	8.32607	10.6558	10.2782	10.9654	8.35346	8.40883	8.43344	10.8448	10.5423	10.1783	8.3051	8.35476	8.22416	9.62963	10.595	10.9898	2.12323	14.6392	8.00915e-13	1.72696e-09
DGKA	10	128157810	11.6766	11.1626	11.1462	10.2559	10.2641	10.1938	11.516	11.2927	11.274	10.6203	10.3976	10.3495	11.2076	11.1286	11.0734	9.76728	9.88256	10.3646	11.0392	10.9123	11.267	10.0337	10.3966	10.3114	-1.13169	-7.11741	3.88257e-07	6.7879e-05
IGFBP3	11	7106357	10.3867	10.4993	10.2424	8.84337	8.7258	8.77199	10.8346	10.5836	10.5359	9.12076	8.90869	8.64881	10.458	10.2071	10.2445	8.81391	8.80336	9.03642	10.1684	10.2072	10.7544	9.11715	8.72654	8.72891	-1.41864	-12.7624	1.20723e-11	1.56185e-08
UPP1	11	9035168	8.27895	8.37999	8.17435	10.8611	10.2423	10.4567	8.31876	8.24123	8.29192	9.94853	9.99203	10.7122	8.23371	8.26799	8.16169	9.39973	9.7929	9.55156	8.17573	8.24384	8.2876	9.42548	10.2856	10.6952	1.36027	12.1345	3.20879e-11	3.45946e-08
IRGM1	11	48679102	9.88628	9.52163	9.58756	11.8158	11.8944	12.0468	9.3513	9.36901	9.8081	11.5003	11.3929	12.1084	9.59002	10.1395	9.65194	11.7917	11.7839	12.3384	9.68153	9.80289	9.44433	11.3347	11.9057	11.929	2.17752	12.0779	3.51071e-11	3.61292e-08
TGTP	11	48799202	8.52197	8.45332	8.38543	9.8715	9.89666	10.0677	8.46112	8.39619	8.42098	10.0106	9.73779	9.86516	8.37636	8.48084	8.37444	10.0094	10.1041	9.77863	8.25443	8.37852	8.3557	9.63126	9.67815	10.1912	1.5535	12.7678	1.19733e-11	1.56185e-08
IFI47	11	48910304	10.8323	10.8112	10.5109	12.8781	12.7784	13.0469	11.0248	10.8716	11.12	13.0618	12.5609	12.8737	10.7172	10.9983	10.6855	12.8999	12.9081	12.2056	10.5153	10.7265	10.8301	12.5934	12.8297	12.9487	1.8709	9.77611	1.81967e-09	8.58298e-07
IRF1	11	53586378	10.3191	10.081	10.4509	11.9139	11.8208	11.9896	9.90335	10.0529	10.1612	11.5315	11.3445	11.8789	9.96859	10.3063	10.1039	11.4113	11.6634	11.8652	10.136	10.1274	9.75349	11.5463	12.1216	11.9451	1.52038	9.09052	6.64407e-09	2.42621e-06
IRGB10	11	58002187	8.85068	9.10316	9.1358	11.6642	11.8518	11.8935	8.37813	8.33345	9.39736	9.8675	10.6224	11.08	8.81213	9.39839	9.09823	11.1888	11.7608	11.4679	8.93225	9.2461	8.49889	11.4944	11.6827	11.9312	2.36958	13.5801	3.56881e-12	5.98516e-09
IGTP	11	58020808	11.6391	10.9817	11.1638	13.6017	13.659	13.6657	11.1632	11.2653	11.1733	13.4818	13.4637	13.6047	11.0143	11.4895	11.0335	13.5155	13.6072	13.7349	11.0384	11.1421	10.9196	13.5936	13.6273	13.5642	2.4401	14.2258	1.41975e-12	2.58961e-09
IIGP2	11	58038682	11.5023	10.9793	11.0885	12.9398	12.6584	12.7009	11.0928	10.9936	11.3887	12.8449	12.8281	12.914	10.9923	11.0601	11.0035	12.757	12.6563	13.1408	11.1742	11.0732	10.8576	12.7254	13.2225	12.808	1.83273	12.0429	3.71187e-11	3.73505e-08
ATP2A3	11	72794038	11.8223	11.5103	11.4438	10.5245	10.3161	10.0942	11.8017	11.601	11.5497	10.8194	10.517	10.5594	11.6684	11.448	11.6129	10.1973	10.0533	10.7074	11.9596	11.1226	11.5594	10.8294	10.2835	10.2591	-1.2571	-7.57531	1.44234e-07	3.15511e-05
LGALS9	11	78779268	9.6485	9.81562	9.62521	10.6252	10.9227	10.7574	10.2028	9.93285	10.1884	11.4514	11.2593	11.1902	9.93476	10.2604	10.0014	11.7824	11.8337	11.4959	10.0528	9.90543	9.83245	11.4606	11.3224	10.7872	1.63852	10.392	5.96914e-10	3.70258e-07
CCL7	11	81860688	8.34285	8.14359	8.2079	9.3868	9.64351	9.52085	8.29053	8.28158	8.19558	9.5014	9.55701	9.74084	8.20851	8.18588	8.2024	9.13349	9.34892	9.1256	8.26079	8.251	8.17473	8.53303	9.44474	10.1923	1.00374	10.373	6.17414e-10	3.77799e-07
CCL3	11	83461771	8.76965	8.57612	8.59393	10.4881	10.0973	10.3651	8.41621	8.49757	8.4653	10.4613	10.4977	10.9497	8.51123	8.49765	8.55351	9.85381	10.0263	9.60416	8.46149	8.60788	8.62975	9.12775	9.89605	10.781	1.30728	9.95584	1.3083e-09	6.65633e-07
CCL4	11	83478086	9.76876	9.2933	9.45634	12.3544	11.9976	11.9377	9.25808	9.30995	9.23306	12.2003	12.2532	12.7793	9.46782	9.34364	9.48893	11.7533	11.7771	11.6044	9.59912	9.65809	9.24954	10.9658	11.7757	12.5859	2.27815	15.9879	1.35225e-13	5.74015e-10
OTTMUSG00000000971	11	83517604	9.14311	9.26842	9.82426	11.2529	11.4277	11.0529	9.25476	9.49386	9.58802	10.6677	10.5636	10.8497	9.36586	9.37408	9.36401	10.4988	10.9783	10.9854	9.52236	9.83549	9.57804	10.7592	10.9647	11.5962	1.45285	9.33284	4.17568e-09	1.70341e-06
DHX58	11	100556514	9.83882	9.43645	9.33329	10.7491	10.7678	10.8104	9.8093	9.56142	9.68224	11.2271	11.1808	10.9109	9.5724	9.58765	9.43889	10.783	10.66	10.7235	9.6723	9.42241	9.68719	10.7382	10.8394	10.9262	1.18916	8.04295	5.40058e-08	1.447e-05
CD79B	11	106174035	13.3023	13.45	13.3505	12.4965	12.5003	12.6757	13.3301	13.353	13.2356	12.4821	12.358	12.2369	13.2132	13.4372	13.1348	11.9111	11.8407	12.4302	13.3871	13.3621	13.5066	12.3029	12.3685	12.4314	-1.20108	-6.44602	1.74268e-06	0.000215601
SOCS3	11	117827500	9.53011	9.59246	9.8052	11.6962	11.1638	11.4918	9.62217	9.83101	9.51502	11.4904	11.3831	11.939	9.57664	9.84474	9.46791	10.9997	10.8322	11.2019	9.63942	9.59421	9.60609	10.4995	11.6418	11.8591	1.3815	8.56644	1.86155e-08	5.85367e-06
LGALS3BP	11	118254327	11.5885	11.555	11.6319	12.5708	12.3788	12.3746	11.7297	11.8468	11.8367	12.6924	12.4752	12.5696	11.5471	11.8288	11.6056	12.6743	12.5144	13.1184	11.9687	11.5643	11.6544	12.5185	12.7274	12.821	1.10851	6.79698	7.89239e-07	0.000115282
RNF213	11	119348499	12.6278	12.0857	11.7888	13.471	13.5879	13.4489	12.6644	12.4535	12.227	13.9047	13.91	13.7947	12.4443	12.5284	12.3075	13.7072	13.3214	13.6208	12.3147	11.9799	12.2864	13.5604	13.6845	13.3668	1.12309	7.06531	4.35324e-07	7.38274e-05
TYKI	12	26469215	9.73722	9.41772	9.33515	10.634	10.7993	10.7124	10.1172	9.74841	9.74091	11.1733	11.1477	10.884	9.79918	10.5546	10.0143	11.4758	11.4216	10.5743	9.63662	9.65887	9.66147	11.1232	10.6641	10.6121	1.03454	4.94007	6.09189e-05	0.00324908
COCH	12	52527059	10.7405	11.2681	11.0926	10.2724	10.4078	10.2773	11.6674	11.2893	11.1166	10.4646	9.82927	9.89156	11.2323	11.2897	11.1782	9.863	9.99019	10.1517	11.0365	11.0899	11.3275	10.5858	10.2307	10.1303	-1.23176	-8.95536	8.63679e-09	3.00833e-06
SERPINA3F	12	105459192	10.2103	9.57963	9.86984	13.6981	13.6172	13.7008	9.52266	9.58561	9.46935	13.6169	13.402	13.6175	9.82341	10.1407	9.4458	13.3786	13.6088	13.7723	9.49193	9.83458	9.45501	13.3536	13.6827	13.5418	3.78329	20.9422	5.55111e-16	1.2568e-11
SERPINA3G	12	105480110	13.3778	12.811	13.0832	15.002	14.8918	14.9791	12.8123	12.9764	12.8636	14.7807	14.7512	14.9996	13.1016	12.9959	12.7451	14.7576	14.8171	14.8584	12.8144	12.8381	12.6754	14.7779	14.9432	14.8443	1.8635	15.0103	4.84501e-13	1.29051e-09
WARS	12	110098379	9.93344	9.75352	9.70107	11.5616	11.5121	11.2227	9.81244	10.0123	9.8535	11.1847	11.4678	11.4429	9.90579	9.84502	9.89951	11.3597	11.1329	11.6983	9.89119	9.70804	10.083	11.3955	11.438	11.3919	1.51353	8.68979	1.45605e-08	4.77763e-06
HSP90AA1	12	110690605	9.41925	9.79362	9.50794	10.2369	10.365	10.7124	9.6025	9.7496	9.64229	10.3019	10.2637	10.4841	9.65233	9.76188	9.62564	10.6188	11.2946	10.296	9.41661	9.56715	9.54824	10.4368	10.3323	10.3262	1.05652	5.47214	1.69304e-05	0.00123252
TNFAIP2	12	112693039	9.584	9.53047	9.53937	11.6305	11.2888	11.3418	9.54566	9.66322	9.57468	11.2407	11.2332	11.8298	9.75354	10.1195	10.0019	11.2852	10.8442	11.0342	9.65451	9.72259	9.51227	10.8401	11.4089	11.7583	1.0962	6.99979	5.02955e-07	8.25156e-05
HK3	13	55005985	9.6399	9.55219	9.49881	11.9459	11.8112	11.3526	9.54333	9.44517	9.43141	11.5961	11.578	11.8817	9.68168	9.48628	9.34227	11.5073	11.5228	11.7968	9.67217	9.54846	9.50932	11.634	11.9578	11.6917	2.10556	12.3169	2.40599e-11	2.65721e-08
DOK3	13	55624622	12.8002	12.2439	12.6427	11.8726	11.604	11.8484	12.5177	12.5937	12.1333	11.8006	11.8581	11.6204	12.6493	12.2644	12.5343	11.3908	11.0637	11.59	12.3913	11.9499	12.5435	11.5715	11.744	11.9164	-1.13448	-6.28679	2.50891e-06	0.000291297
ESM1	13	114008196	10.164	10.3409	9.97342	8.76071	8.84997	8.82276	9.88688	10.0363	10.2009	8.77016	8.75301	8.91112	10.0822	9.84109	10.1659	8.49975	8.46296	9.2438	10.1459	9.98491	9.86427	8.94485	9.14266	8.91631	-1.29421	-8.57067	1.84587e-08	5.84495e-06
GDF10	14	34748248	9.8463	10.089	10.2651	8.75024	8.48126	8.68728	10.3555	10.1622	9.93527	8.78865	8.74707	8.80853	10.0294	9.80482	10.033	8.66609	8.58821	9.18211	10.3429	10.0775	10.0958	9.06519	9.1174	8.7043	-1.14359	-9.50675	3.00565e-09	1.32135e-06
LGALS3	14	48005397	13.2013	12.7611	13.1296	13.9139	13.9451	14.1973	12.7374	12.6931	12.6521	14.0387	13.7794	14.1368	12.7052	12.656	12.6789	13.6183	13.9081	14.0526	12.9533	12.7334	12.7424	13.7246	14.1685	14.293	1.17961	8.01955	5.66867e-08	1.49049e-05
TRAV9N-4	14	53294596	12.7199	12.6261	12.4833	12.074	11.4871	11.896	12.5704	12.8025	12.8298	12.1521	11.8631	12.146	12.6511	12.4584	12.5471	11.4229	11.2706	11.8704	12.3951	12.5868	12.5175	11.4618	12.0125	12.117	-1.03088	-5.59003	1.27887e-05	0.000993287
CTSG	14	56718900	8.76147	8.83279	8.94646	8.7457	9.67358	8.83369	9.85508	9.42158	9.16542	10.1938	9.90136	10.1072	8.90837	9.37225	9.09805	9.8199	11.3125	9.6709	8.90322	9.11581	9.52667	9.47626	9.3238	9.10205	1.14153	4.30646	0.000285411	0.0101124
PHF11	14	58231045	9.60853	10.0053	9.82062	11.3005	11.3588	11.4062	10.157	9.90751	10.1155	11.4944	11.0556	10.8976	9.99958	9.86596	9.80238	10.8776	11.068	11.0001	9.96132	9.91881	10.1117	10.774	10.9648	11.2774	1.09257	6.98938	5.14655e-07	8.35272e-05
D14ERTD668E	14	58303077	11.4075	11.0069	10.8109	12.3446	12.3475	12.4156	11.1486	11.0121	11.2291	12.511	12.103	12.1802	11.1936	11.0934	10.808	11.7727	12.2697	12.1734	10.8469	11.2218	11.1819	11.9376	12.167	12.6368	1.04026	5.68773	1.0146e-05	0.000833792
D14ERTD668E	14	59975211	8.96492	8.69506	8.64798	10.2387	10.4113	10.5175	8.73325	8.73543	8.90193	10.0614	10.0151	10.3042	8.75642	8.58625	8.83787	9.83367	10.3011	10.3657	8.7871	8.77162	8.99749	9.7269	10.4092	10.5337	1.44	9.7874	1.78216e-09	8.58298e-07
BLK	14	63992006	11.8624	11.4344	11.2936	10.7016	10.6627	10.6601	11.6205	11.4386	11.5793	10.7187	10.7152	10.395	11.6965	11.2675	11.3346	10.1524	9.8478	10.4002	11.3405	11.2185	11.2307	10.6881	10.4615	10.7039	-1.29943	-7.70709	1.09033e-07	2.57141e-05
IRG1	14	103046977	8.21247	8.1452	8.09061	11.9921	12.2618	12.035	8.26688	8.21629	8.28284	12.0633	11.869	12.5507	8.1643	8.29926	8.10508	11.4408	11.5429	10.8843	8.17472	8.1089	8.19549	10.2113	11.8299	12.466	3.09981	18.8316	4.66294e-15	5.27856e-11
SEPP1	15	3229615	11.3699	11.5299	11.2138	10.0028	9.94223	9.98373	11.2973	11.2675	11.4779	10.1231	9.69498	9.93816	11.3314	11.2522	11.2958	10.0948	10.0718	10.1021	11.5503	11.3333	11.4307	10.412	10.1243	9.95834	-1.20356	-8.22407	3.72061e-08	1.06488e-05
LY6A	15	74825415	13.8277	13.7904	13.7338	15.058	14.9743	15.2948	13.727	13.7882	14.0012	14.909	14.809	15.0228	13.5051	13.5786	13.5862	14.7558	15.0106	15.1122	13.6701	13.6891	13.9002	14.5504	15.0464	15.0544	1.40291	13.4038	4.61831e-12	7.21109e-09
LY6C1	15	74875945	12.6999	12.6692	12.4627	14.484	14.3024	14.6208	12.7393	12.8136	13.0031	14.3034	14.0672	14.0257	12.7084	12.7505	12.3996	14.0432	14.3348	14.0912	12.4538	12.8804	12.9546	13.8831	14.2228	14.3191	1.5369	10.4659	5.23778e-10	3.53988e-07
APOL11B	15	77633951	11.0953	10.8481	10.9959	11.9169	13.3645	13.2361	12.0721	11.0014	10.5724	13.1027	13.4883	12.7414	11.2884	11.8978	11.9308	14.2306	14.4076	12.4311	11.5535	11.7228	10.7601	14.4472	12.7742	12.0802	1.98408	6.22341	2.903e-06	0.000325374
SNN	16	11074791	13.2677	13.1816	13.2941	12.2999	12.2209	12.1415	12.8755	13.1225	12.9914	12.3215	12.0947	12.1939	13.0419	12.8821	12.8755	11.7745	11.388	12.4438	13.2235	13.0131	13.1352	12.0862	12.364	12.1153	-1.0644	-5.13175	3.8316e-05	0.00226204
SCARF2	16	17806444	11.109	11.0459	10.9401	10.2307	10.1486	10.0017	10.8578	10.8194	10.7315	10.1201	9.84751	10.1652	10.991	10.807	10.8741	10.1137	9.53636	9.98864	11.179	10.5923	10.6404	10.2758	10.35	10.2035	-1.01116	-7.09752	4.05575e-07	6.98283e-05
KLHL24	16	20097554	11.4634	11.5251	11.4333	10.5282	10.518	10.5995	11.0807	11.3636	11.3147	10.2651	10.3087	10.239	11.4336	10.9948	11.3272	9.95662	9.83516	10.4005	11.1869	11.3555	11.3413	10.3367	10.2642	10.4002	-1.18775	-6.84947	7.02002e-07	0.00010739
ST6GAL1	16	23360235	12.6686	12.6599	12.6994	11.6962	11.3048	11.2376	12.4275	12.6432	12.5477	11.5334	11.1671	11.5057	12.4259	12.171	12.3842	10.9066	10.9664	11.6184	12.6907	12.2791	12.4694	11.3599	11.604	11.1783	-1.16328	-6.59842	1.23312e-06	0.000164226
PARP14	16	35752828	11.6985	11.2415	10.9176	12.6199	12.494	12.4445	11.222	11.1431	11.4448	12.7868	12.4981	12.6105	11.0846	11.1707	11.1271	12.1686	12.2142	12.6716	11.0161	10.871	11.1179	12.2293	12.5566	12.6596	1.224	7.24258	2.95363e-07	5.57263e-05
DTX3L	16	35928325	9.75233	9.87865	9.79652	10.9904	10.7559	10.8359	9.32698	9.66547	9.8626	10.7392	10.5406	10.8189	9.59979	9.73037	9.74992	10.7498	10.7878	11.0645	9.85407	9.6682	9.44476	10.4944	11.1847	10.8057	1.17401	7.67002	1.17934e-07	2.71287e-05
EG433016	16	36184365	8.33082	8.51194	8.3324	10.3509	10.8291	10.4595	8.5252	8.47219	8.60434	9.62862	10.0681	10.4329	8.4613	8.33836	8.45495	9.6285	10.0788	9.77839	8.44576	8.50065	8.53847	9.51627	10.3261	10.7239	1.41037	10.4426	5.45799e-10	3.55273e-07
RETNLG	16	48873760	9.74531	10.2284	10.0311	12.4833	12.759	12.7189	10.7535	10.6037	10.61	11.9161	12.4061	12.6548	10.2571	10.3069	10.6191	11.0154	11.6772	12.0316	10.7656	10.471	10.807	11.8728	12.7735	12.7566	1.18039	5.65449	1.09762e-05	0.000878118
CCR6	17	8095223	10.5467	10.7573	10.5559	9.61309	9.54063	9.59032	10.7726	10.5796	10.4605	9.8405	9.65995	9.76794	10.6104	10.5461	10.3116	9.42832	9.56446	9.41923	10.2657	10.331	10.3303	9.52878	9.77589	9.3855	-1.01867	-8.42845	2.45629e-08	7.41488e-06
SOD2	17	13007839	11.419	11.5372	11.5337	13.3318	13.0284	13.1683	11.6638	11.6836	11.6312	13.0267	13.0806	13.3664	11.6664	11.7073	11.8684	13.1008	12.8891	12.453	11.4859	11.6673	11.5743	12.4566	13.141	13.4787	1.06692	6.55179	1.37034e-06	0.000177287
FPR2	17	18030710	10.6536	10.5199	10.6224	13.625	13.359	13.6263	10.7633	10.3906	10.5575	13.1533	13.1455	13.9541	10.6279	10.3639	10.3161	12.7948	13.2412	12.8748	10.2993	10.5229	10.6422	12.3457	13.3558	13.8026	2.53431	16.6139	6.18394e-14	3.50019e-10
TMEM204	17	25194721	11.4222	11.4118	11.3139	10.5166	10.6565	10.1454	11.2918	11.2683	11.3671	10.3687	10.161	10.2569	11.4446	10.8387	11.1235	9.82101	10.0889	10.3246	11.1997	11.2089	11.425	10.628	10.446	10.1312	-1.05742	-5.82029	7.42253e-06	0.000660313
PSMB9	17	34320616	12.2361	12.1757	12.3158	13.5633	13.2287	13.2373	12.4279	12.2619	12.3976	13.295	13.288	13.1666	12.0903	12.3659	11.9817	13.1972	13.1392	13.2416	12.1894	12.5225	12.3383	13.2443	13.272	13.5427	1.04672	6.58568	1.26915e-06	0.000168037
H2-OB	17	34379538	12.2743	12.0827	12.1345	11.2223	11.2611	11.5296	12.0478	12.1998	12.0499	11.302	11.3604	10.7901	12.155	11.8162	11.8448	10.6979	10.7224	11.0028	11.8009	12.2011	12.2674	11.1242	11.1028	11.4758	-1.13099	-7.61688	1.32016e-07	2.97404e-05
TNF	17	34807873	9.09064	8.72335	8.86164	10.0891	9.67259	9.99832	8.90783	8.89735	8.75405	10.464	10.2603	10.5761	8.91068	8.59885	8.75641	9.79204	9.81742	9.8447	8.83051	8.9572	8.97101	9.77788	10.0095	10.3311	1.06274	8.70738	1.40614e-08	4.64754e-06
CFB	17	34996513	9.0623	9.05219	9.01935	11.1992	10.6346	11.147	9.43765	9.19758	9.27222	10.8888	10.6079	10.9063	8.94741	9.33375	9.04956	10.7261	10.6894	10.6843	8.94688	8.87139	9.19653	9.98784	10.5829	10.9304	1.58967	10.9299	2.338e-10	1.65417e-07
LTB	17	35332520	12.5691	12.6717	12.5223	12.1967	11.7767	12.2524	12.4539	12.6881	12.4887	11.9537	11.6504	11.6269	12.6903	12.3586	12.7261	11.59	11.3069	11.5826	12.3107	12.369	12.4897	11.3954	12.0836	12.101	-1.09849	-6.7514	8.7398e-07	0.000123122
NRM	17	36002275	11.8519	11.9983	12.1445	11.4538	11.0442	11.1509	12.0444	12.0987	11.9153	11.3807	11.3643	11.2686	12.2235	12.2225	12.0898	11.4689	10.8998	11.092	12.1373	12.0583	11.9167	11.2558	11.2512	11.2808	-1.02501	-6.18407	3.17892e-06	0.000347692
UBD	17	37332650	9.75291	9.75391	10.0861	12.9289	12.741	12.8004	9.22512	9.53133	9.35477	12.5049	12.4951	12.819	9.78192	9.69996	9.49793	11.9572	12.6403	12.3346	9.64412	10.09	9.51878	12.454	12.7793	13.0401	2.65075	15.7904	1.74083e-13	6.06358e-10
TREM3	17	47724273	8.76924	8.78345	8.81088	10.6975	10.5563	10.6611	9.12708	8.98577	8.90469	10.2422	10.4058	10.7237	8.86791	8.91232	8.84419	9.92383	10.5385	10.0967	8.83182	8.9483	9.08279	9.84536	10.4388	10.7233	1.31153	8.6548	1.56081e-08	5.0124e-06
XDH	17	74233724	9.30459	9.2667	9.38717	10.6464	10.474	10.2932	9.36035	9.0674	9.37201	10.4068	10.1123	10.7824	9.28581	9.0889	9.19168	10.0198	10.0012	10.7811	9.78041	9.26644	9.28547	10.259	10.6207	10.7014	1.07859	6.46521	1.66814e-06	0.000208086
D0H4S114	18	33596730	9.9796	10.0223	9.5618	8.48744	8.54759	8.47365	9.7771	9.79521	9.90066	8.58953	8.49497	8.5625	9.8634	9.82644	9.87261	8.51023	8.50284	8.79307	9.62528	9.74889	9.98139	8.95436	8.60805	8.43662	-1.2521	-13.2599	5.71143e-12	8.62064e-09
EG240327	18	60405881	9.14787	9.08502	9.31424	11.3116	11.286	11.4874	8.66409	8.93226	9.23277	10.6306	10.4769	11.0474	9.25948	9.1337	9.19504	10.9223	11.1705	11.3491	9.14473	9.23291	8.97914	10.9143	11.4109	11.4856	1.95123	12.9884	8.56826e-12	1.17569e-08
PTPRCAP	19	4156139	11.4696	11.2809	11.2572	10.8413	10.5909	10.6699	11.1888	11.3521	11.387	10.7552	10.7976	10.7016	11.5153	11.1871	11.1488	10.2001	10.209	10.3458	11.0034	11.106	11.3578	10.5646	10.7698	10.9488	-1.03208	-7.23332	3.01379e-07	5.63915e-05
TBC1D10C	19	4184505	13.366	12.945	12.6832	12.2959	12.2441	12.4356	13.1387	13.1266	12.8818	12.483	12.4257	12.1583	13.2428	12.9243	13.0361	12.0811	11.872	11.9524	12.8633	12.7335	13.0384	12.2921	12.1794	12.3366	-1.09921	-7.42032	2.01039e-07	4.03365e-05
BATF2	19	6172326	8.48034	8.38875	8.5395	10.2245	9.87098	10.1716	8.32403	8.45935	8.42607	9.73149	10.0175	10.1543	8.36393	8.4189	8.49049	9.79358	9.90059	10.2573	8.51909	8.37293	8.46618	9.62752	10.3039	10.4092	1.55939	12.6719	1.3867e-11	1.69706e-08
MAP4K2	19	6341135	10.5584	10.2026	10.0826	9.47306	9.49403	9.43048	10.384	10.3885	10.1904	9.7588	9.52511	9.44917	10.559	10.1885	10.391	9.1629	9.037	9.4815	10.384	10.2381	10.3168	9.50403	9.41438	9.56811	-1.15236	-9.22825	5.09792e-09	1.93983e-06
PRDX5	19	6982048	9.46018	9.45598	9.68174	11.0915	11.2153	11.1914	9.63041	9.58601	9.7279	10.9066	10.8663	11.1765	9.44529	9.7333	9.32565	10.5044	10.9192	10.2207	9.34455	9.62865	9.73945	10.095	10.6809	11.4729	1.04669	6.18581	3.16613e-06	0.000347132
CD6	19	10863884	10.8533	10.7945	10.4896	10.0237	9.76237	9.86815	10.6729	10.7575	10.7036	10.2061	10.018	10.0558	10.825	10.6767	10.6421	9.7292	9.46617	9.84164	10.5922	10.4587	10.6095	9.69293	9.9065	9.82472	-1.03557	-6.95569	5.54479e-07	8.83885e-05
SLC15A3	19	10932189	10.4717	10.5291	10.4152	11.9789	11.7163	11.7062	10.2336	10.0495	10.4174	11.6857	11.6299	11.9442	10.4595	10.2319	10.2014	11.3682	11.1886	11.4264	10.6741	10.5081	10.2198	11.4764	11.7894	12.0313	1.03013	6.51553	1.4878e-06	0.000190848
MS4A3	19	11629497	8.41501	8.44522	8.32632	8.46943	8.91691	8.76127	8.88947	8.8113	8.55446	9.3515	9.04074	9.32057	8.54506	8.70598	8.59608	9.28649	10.6222	8.95372	8.5084	8.64891	8.93254	8.88099	8.9613	8.73276	1.00511	4.09454	0.000478935	0.0148539
MS4A6D	19	11664515	8.71764	8.87152	8.83218	11.4847	11.1903	11.8625	8.67495	8.736	8.8761	11.0419	10.7679	11.4479	8.61288	8.61472	8.60846	10.3209	10.9631	10.6602	8.65381	8.94293	8.84641	9.86361	11.1874	11.7954	2.03603	13.1986	6.25533e-12	9.13702e-09
PSAT1	19	15979942	9.72813	9.82829	9.69297	10.4845	10.6931	10.5564	9.80044	9.80538	9.90541	10.469	10.6251	10.5745	9.67064	9.69459	9.68288	10.5684	10.931	10.9318	9.8658	9.8402	9.83119	10.3403	10.4768	10.3638	1.12771	7.78349	9.2805e-08	2.27598e-05
CD274	19	29462325	10.7392	10.6375	10.5024	12.7003	12.6575	12.7618	10.7003	10.5152	10.6802	12.6107	12.3114	12.8378	10.9427	10.6462	10.7089	12.1422	12.3269	12.5575	10.6713	10.5807	10.453	12.1651	12.6836	12.7278	1.57627	10.0508	1.10073e-09	5.93357e-07
IFIT2	19	34650567	9.19041	8.94662	8.83577	10.4953	10.7024	10.7972	9.04866	8.96672	9.01724	11.033	10.552	10.4528	8.90834	8.98592	8.8355	10.4855	10.7809	10.7575	8.89049	9.02021	9.06735	10.1156	10.3759	10.4323	1.7647	12.3846	2.16411e-11	2.44983e-08
IFIT3	19	34662957	12.1732	11.3286	11.3803	13.2974	13.3902	13.4155	11.8704	11.4957	11.9386	13.6972	13.3675	13.4488	11.5373	11.4964	11.1459	12.9054	13.0295	13.4422	11.5739	11.4321	11.6129	12.9762	13.5007	13.7378	1.73249	10.0892	1.02681e-09	5.74011e-07
ADD3	19	53321314	12.3915	12.318	12.1675	11.17	11.0298	10.9527	12.3817	12.1393	12.1619	11.3038	11.0844	11.2165	12.2156	11.9803	12.1298	10.7181	10.5642	11.3339	12.4164	11.7943	12.0374	11.0513	11.2816	10.6803	-1.23649	-6.81131	7.64363e-07	0.000113479
PDCD4	19	54004060	11.6008	11.5935	11.7299	10.9476	10.727	10.7129	11.5753	11.6989	11.7452	10.8726	11.0117	10.9307	11.8498	11.6271	11.7864	10.9215	10.3669	10.8429	11.5991	11.7447	11.6616	10.848	10.8742	10.8725	-1.04394	-6.5014	1.53635e-06	0.000195414
TIMP1	X	20451675	9.14944	8.87399	9.01991	11.1547	11.375	10.8706	8.77373	9.11577	8.93522	10.7826	10.9221	11.4524	8.75699	8.76986	8.78633	10.69	10.6627	10.2948	9.00924	8.90099	8.87846	9.6803	10.766	11.4079	1.77814	12.7143	1.29935e-11	1.63433e-08
SRPK3	X	71021624	11.0713	10.6668	10.8966	10.1537	10.0762	10.0006	11.1663	11.0441	10.7084	10.6306	10.2173	9.89244	11.2971	10.8854	10.9467	9.71142	9.56616	9.88677	10.9797	10.6506	10.9415	10.1326	10.0828	10.2972	-1.32164	-9.65221	2.28963e-09	1.0265e-06
ERDR1	Y	90785442	12.1603	11.5903	11.83	11.4078	10.639	11.6109	13.1754	11.8233	12.1145	12.9311	12.1562	12.5242	11.7966	11.4348	10.5267	12.2822	12.0053	12.493	12.2024	11.6557	12.36	11.1569	10.9836	10.9058	1.00748	4.35417	0.000254001	0.00932042
PISD-PS3	Y	Syntenic	9.35723	8.90672	9.07871	8.78398	8.81223	8.89939	10.2654	9.87983	9.55294	9.7963	9.44911	9.6062	11.1556	10.2582	10.9705	9.51623	9.34089	9.45376	9.44892	9.3985	8.83496	9.0391	9.0295	8.73615	-1.35783	-8.04804	5.34399e-08	1.44037e-05
Non Classified
A630006E02RIK			11.2542	10.6543	10.6582	9.98305	10.2444	10.1353	10.7659	10.6535	11.1464	10.1368	10.0057	9.90414	10.9126	10.8164	11.1476	9.78385	9.35958	10.1192	11.042	10.6119	10.3866	9.79042	10.2088	10.274	-1.20465	-7.74035	1.01637e-07	2.448e-05
E330020G21RIK			10.7126	9.93066	9.48767	9.29244	9.34544	9.2515	10.2832	10.0899	9.91142	9.56198	9.43459	9.38037	10.2642	9.95193	9.89035	9.01016	8.82076	9.16496	10.0717	9.61655	9.85249	9.32751	9.18319	9.04747	-1.03685	-8.14197	4.40286e-08	1.2383e-05
LOC100044430			10.5673	10.3265	10.4125	12.1982	12.2359	12.334	10.7111	10.5364	10.6418	11.8932	11.5916	12.0997	10.5628	10.7463	10.4208	11.5132	11.9362	11.683	10.3232	10.4436	10.4911	11.2334	12.0326	12.4354	1.13419	7.15635	3.56512e-07	6.33067e-05
LOC100044439			12.5528	12.1769	12.4306	12.0138	11.9377	11.7172	12.2731	12.4008	12.1075	11.5622	11.8155	11.9001	12.4725	12.2378	12.1806	11.2817	11.1493	11.2715	12.2744	11.9468	12.0069	11.3633	11.6134	12.0399	-1.06278	-6.72558	9.26073e-07	0.000129424
LOC100045567			11.7217	11.9217	11.3318	13.1467	13.4124	13.2841	12.0274	11.9114	11.6551	13.3453	13.2632	13.4628	11.915	12.2418	12.2905	13.3422	13.5955	13.18	11.7904	12.0504	11.7838	13.4507	13.2142	13.1986	1.22347	6.99682	5.06269e-07	8.27594e-05
LOC100048346			10.3999	9.90388	9.79355	11.8225	11.7362	11.9508	10.1949	10.1375	10.2357	12.0588	12.0435	12.0481	9.8534	9.9883	9.75114	11.945	12.1006	12.0016	10.0769	9.92367	9.99713	11.3866	12.0117	11.9964	2.15145	14.2208	1.42974e-12	2.58961e-09
LOC100048556			8.11908	8.28711	8.30366	9.57853	9.81624	9.56943	8.19092	8.2243	8.32885	9.35482	9.75184	9.77311	8.11685	8.27391	8.10589	9.4583	10.0898	9.77764	8.14897	8.35562	8.22315	9.04729	9.4843	10.1802	1.6097	11.8417	5.12824e-11	4.64424e-08
LOC380706			9.65949	9.64178	9.91627	11.3624	11.5108	11.364	9.72885	9.59494	10.1324	11.2358	11.2415	11.2891	9.75618	10.2199	9.76873	11.3726	11.2782	11.3007	9.99616	10.0387	9.81596	11.0559	11.3563	11.6198	1.40221	8.53575	1.97953e-08	6.18173e-06
LOC382646			10.9623	11.253	11.1706	10.5412	10.1671	10.5309	11.1681	10.9621	11.189	10.6886	10.1669	10.0339	10.9253	11.4569	10.9277	9.77262	10.0148	10.0628	11.0567	11.0411	11.1525	10.0777	10.4216	10.5154	-1.15323	-7.03113	4.69359e-07	7.8053e-05
LOC667370			9.45663	9.305	9.54541	11.1074	11.3262	11.5398	9.52659	9.46786	9.99494	11.7285	10.9504	11.2369	9.39568	9.99918	9.24032	11.0077	11.374	11.2455	9.25104	9.412	9.52642	10.6344	11.3953	11.6936	1.66402	8.66501	1.52946e-08	4.94682e-06
LOC675594			8.63751	8.39876	8.66338	9.68849	9.8453	9.81296	8.4811	8.4507	8.36022	9.48289	9.52419	9.62917	8.49699	8.41193	8.47317	9.43874	9.81089	9.75391	8.44167	8.50207	8.42449	9.5462	9.70237	9.58105	1.20715	8.94399	8.83052e-09	3.04304e-06
LOC100041504			12.5768	12.6004	12.4735	10.8407	10.5137	10.7748	12.5072	12.6467	12.8076	11.4306	10.8693	9.80763	12.3864	11.9917	12.528	9.81123	9.9465	11.3096	11.9715	12.3036	12.5352	11.1427	11.1126	10.6559	-1.94626	-7.69914	1.10881e-07	2.60145e-05

## Sheet: Suppl Table 1D
Supplemental Table 1D	Change in splenic expression over time in N4N mice.
TargetID	Chromosome	Location	Ity_D0	Ity_D0	Ity_D0	Ity_D3	Ity_D3	Ity_D3	Ity 3_D0	Ity 3_D0	Ity 3_D0	Ity 3_D3	Ity 3_D3	Ity 3_D3	RecG_D0	RecG_D0	RecG_D0	RecG_D3	RecG_D3	RecG_D3	RecN_D0	RecN_D0	RecN_D0	RecN_D3	RecN_D3	RecN_D3	log2(Fold change)	T statistic	P-value	Adjusted p-value
STAT1	1	52217485	11.4789	11.1409	11.2552	12.758	12.4034	12.3781	11.369	11.2398	11.4575	12.7314	12.3936	12.7257	11.2555	11.7596	11.2885	12.6815	12.344	12.5665	11.3612	11.3322	11.1663	12.4584	12.7433	12.4943	1.27874	7.54164	1.55e-07	4.28e-05
ADAM23	1	63640153	10.2701	10.2543	10.1566	8.99344	9.00445	8.84274	10.1624	9.91405	9.98065	8.99516	8.99888	8.79948	10.0247	9.79753	9.67522	8.69688	8.69344	8.89037	10.3821	10.0399	10.0771	9.13107	8.92849	8.77698	-1.22085	-9.39296	3.73e-09	2.08e-06
IGFBP5	1	72904828	9.87427	10.5901	10.2332	9.12097	9.04437	8.91938	10.4389	10.2387	11.065	9.36438	8.95486	9.2336	10.0952	10.471	11.0006	9.134	9.08982	10.3701	11.3589	10.4934	10.6021	9.63647	9.40503	8.97563	-1.47907	-7.97781	6.18e-08	2.03e-05
SLC11A1	1	74432557	12.3579	12.8716	13.0705	13.8326	13.611	13.5638	12.0387	12.2491	12.4748	12.8758	12.9907	13.6457	13.0314	12.6918	12.8579	13.5873	13.29	13.7242	13.1467	12.862	12.0279	13.2561	13.9277	13.8787	1.00863	4.22224	0.000350619	0.0157371
PRELP	1	135806917	11.2243	11.3588	11.1882	9.6363	9.44273	9.57038	10.848	10.9123	10.9728	9.44356	9.08184	9.43427	10.9269	10.8456	10.9417	9.5621	9.26168	9.85121	11.6272	11.1099	11.3304	10.2834	9.95639	9.51124	-1.43881	-8.1532	4.3e-08	1.51e-05
CHI3L1	1	136086423	8.5586	8.71817	8.65065	9.94666	9.98572	10.3838	10.9945	11.1173	10.8219	12.9257	12.6802	13.0972	10.7012	11.1005	10.5853	12.3276	12.5349	12.3514	8.68898	8.6382	8.92299	9.37104	9.96332	10.264	1.11607	6.82696	7.38e-07	0.000149457
RGS1	1	146092298	9.13476	9.36971	9.16148	10.4435	10.3284	10.7014	9.51915	9.85206	9.74166	10.5195	10.4031	10.394	9.56559	9.57296	9.83596	9.88727	10.5343	10.0188	8.93049	9.25209	9.4117	10.0289	10.2658	10.7296	1.14332	6.83744	7.21e-07	0.000147078
RLAGPS2	1	156804166	12.0349	11.8306	11.714	10.5883	10.4515	10.4462	11.5591	11.442	11.3387	10.5424	10.2641	10.1231	11.601	11.3761	11.4657	9.88242	9.55232	10.2584	11.5491	11.1798	11.305	10.1219	10.17	10.0333	-1.23621	-7.7002	1.11e-07	3.27e-05
NME7	1	166367324	10.7817	10.7979	10.6174	10.0218	9.92486	9.88854	10.6305	10.9109	10.8328	9.73226	9.62286	9.64314	10.702	10.7067	10.7735	9.92992	9.56573	10.2133	10.9411	10.8144	10.8109	9.57529	10.0311	9.69772	-1.08746	-7.64286	1.25e-07	3.65e-05
XCL1	1	166861931	8.97782	8.8931	9.00935	10.32	10.3618	10.3388	8.84481	8.79165	8.9401	10.2671	10.4317	10.3813	8.91366	8.95057	8.89916	9.96182	10.0996	10.2499	8.77728	9.31827	9.02422	9.96473	10.4255	10.3472	1.20587	8.33542	2.97e-08	1.15e-05
SLAMF8	1	172581377	9.68638	9.7008	9.61255	11.6644	11.6705	11.5959	10.0449	10.0367	9.8941	11.5458	11.345	11.4201	9.75642	10.013	9.70456	11.4033	11.3835	11.3932	9.98188	9.99021	9.94733	11.2302	11.4867	11.6102	1.46924	10.303	6.99e-10	5.37e-07
FCRLA	1	172851764	10.8887	10.8049	11.0086	10.212	10.078	10.166	10.2659	10.5942	10.5089	9.62233	9.58679	9.68785	10.889	10.8716	11.0332	9.53048	9.62746	9.95195	10.4282	10.9077	10.524	9.50985	9.75109	9.48851	-1.03684	-6.56804	1.32e-06	0.000235469
FCGR4	1	172959813	12.1261	11.7657	11.8781	14.0321	14.195	14.0328	11.6469	11.5395	11.8194	13.7264	13.8095	14.213	11.7592	11.6498	11.5666	13.9824	14.4007	14.1233	12.0085	12.3012	11.8495	14.1446	14.1414	14.0188	2.04854	11.6398	7.12e-11	1.01e-07
APOA2	1	173155419	9.07728	8.2314	9.22398	8.59705	8.66277	8.50712	9.54755	9.55504	9.74633	10.1832	9.12752	8.14479	8.76061	8.32844	8.17172	8.29572	8.28042	8.62825	11.1746	9.40887	8.99023	8.35169	8.49949	8.13073	-1.53058	-5.03571	4.83e-05	0.00381197
IFI205	1	174011998	9.27261	9.49112	9.705	11.5978	11.4459	12.1566	9.27721	9.59912	9.61516	11.1954	10.8861	11.5329	9.51812	9.6867	9.44275	10.9429	11.4525	11.1843	9.25839	9.79689	9.52704	10.3957	11.5649	11.9575	1.7786	6.97162	5.35e-07	0.000117089
AI607873	1	175659225	10.1827	10.3465	10.2647	11.6648	11.4952	11.525	10.3162	10.2972	10.4857	11.3351	11.0663	11.5886	10.2491	10.3831	10.3412	11.126	11.4293	11.285	10.5447	10.1926	10.1176	11.3318	11.7223	11.694	1.29775	7.97373	6.23e-08	2.03e-05
MRC1	2	14253066	11.5138	11.802	11.6098	10.0957	10.146	9.75197	11.3621	11.2327	11.2569	10.1066	9.82894	10.0003	11.6493	11.0556	11.0771	9.97822	10.3859	10.181	11.9242	11.5427	11.499	10.5823	10.117	10.0319	-1.41155	-7.62936	1.29e-07	3.73e-05
IL1RN	2	24200966	8.39091	8.5623	8.28029	11.4001	11.0866	11.3006	8.37073	8.30093	8.36322	10.6663	10.6116	11.5858	8.38324	8.50091	8.45798	10.6993	10.5754	9.99563	8.30166	8.30567	8.29532	9.26445	10.667	11.8536	2.29413	6.79045	8.01e-07	0.000158352
SLC2A6	2	27021363	9.99777	9.78874	9.91721	11.6011	11.3211	11.4784	10.0789	9.97213	9.80499	11.6739	11.3727	11.7928	10.0937	9.77987	9.87756	10.9819	10.9689	10.7676	9.88376	9.66936	9.91105	10.6852	11.3618	11.7438	1.44219	7.40844	2.06e-07	5.49e-05
LCN2	2	32241263	10.5397	10.4009	10.611	11.8687	11.707	12.1688	12.2079	11.5518	10.921	12.3463	12.1126	12.2301	10.8597	11.298	10.9219	11.8548	12.9875	11.9024	10.3889	10.7404	11.313	11.3898	12.1242	12.1455	1.07244	5.04254	4.75e-05	0.0037692
PRG2	2	84980461	9.979	10.6199	10.9618	9.58706	10.0297	9.72569	10.758	11.7701	11.203	11.1118	9.68981	9.30535	10.9679	11.8053	12.0317	10.9343	12.3007	10.7304	11.5111	11.3644	11.8479	9.81579	10.3133	9.80332	-1.59702	-9.28762	4.55e-09	2.45e-06
AA467197	2	122464959	8.49509	8.30444	8.42537	11.5556	11.7642	11.1695	8.56788	8.39515	8.34117	11.4009	11.3912	12.032	8.38524	8.25469	8.41734	10.8677	11.0684	10.3672	8.42101	8.47963	8.59728	9.35836	11.1084	11.7234	2.23076	6.92153	5.98e-07	0.00012655
HDC	2	126593667	8.6717	8.58119	8.54891	10.6829	10.9146	10.5571	8.76964	8.77417	8.69803	10.3684	10.5673	10.7777	8.62385	8.721	8.55206	9.70502	10.1221	10.0526	8.57003	8.56172	8.77196	9.54367	10.5238	10.8675	1.67709	7.95015	6.55e-08	2.1e-05
IL1A	2	129299610	8.60717	8.69544	8.84561	10.4641	10.2597	10.4829	8.55109	8.75996	8.57984	10.0588	10.0874	10.6541	8.63981	8.64766	8.76494	10.0843	10.302	9.67921	8.755	8.75578	8.76245	9.42745	10.1186	10.7799	1.3509	6.5771	1.29e-06	0.000234148
IL1B	2	129364570	10.3105	10.4777	10.3542	13.3602	13.3261	13.229	10.2695	10.4157	10.5668	12.9861	12.8035	13.544	10.3203	9.7251	9.88301	12.3657	12.7482	12.1272	10.0865	10.4065	10.3424	11.7713	12.7772	13.5053	2.40614	9.45027	3.34e-09	1.92e-06
SAMHD1	2	157097533	9.56553	9.62418	9.49038	11.2195	10.8843	10.8249	9.53501	9.66997	9.80215	10.9079	10.7577	10.928	9.49355	9.66938	9.4866	10.3852	10.3298	10.7181	9.47496	9.72113	9.58266	10.429	10.6131	11.1356	1.13295	6.97821	5.28e-07	0.000115956
TGM2	2	157942264	11.8295	12.0692	11.9791	13.6183	13.4896	13.388	11.8881	11.854	11.9687	13.0294	13.1186	13.3891	11.8037	11.7602	11.9928	13.1354	12.9914	13.3642	11.9755	11.847	11.7016	13.0736	13.5334	13.4096	1.49755	9.1064	6.44e-09	3.28e-06
CEBPB	2	167688915	10.7809	10.6758	10.6509	12.7386	12.4111	12.4296	10.7719	10.6914	10.7645	12.221	12.2713	12.5709	10.5618	10.432	10.7141	12.0605	12.0033	11.8588	10.8006	10.5055	10.5293	11.8611	12.3518	12.7689	1.71546	8.96617	8.46e-09	4.16e-06
ZBP1	2	173206612	8.47492	8.43875	8.35044	9.8853	10.0149	9.99218	8.5551	8.48293	8.42226	9.68558	9.90443	9.88819	8.44073	8.40836	8.28218	9.58499	10.1373	9.60498	8.33609	8.51169	8.55864	9.67178	9.58381	10.156	1.33505	9.89121	1.47e-09	1.04e-06
GUCY1A3	3	81896464	10.9227	11.1146	10.6704	9.47506	9.35057	9.4481	11.1078	10.907	10.8151	9.75354	9.61255	9.46595	11.2256	11.0239	11.014	9.64438	9.3651	9.77423	11.1461	11.0348	11.2163	9.95034	9.52444	9.03023	-1.63075	-8.95901	8.58e-09	4.18e-06
HMGCS2	3	98114586	10.3845	10.7441	10.6488	9.53681	8.7324	9.5948	10.3807	10.5012	10.701	8.91192	8.88059	8.89906	10.4633	10.1493	10.3753	9.12866	8.80012	9.26516	10.7377	10.056	10.1715	9.29453	9.1896	8.87332	-1.20259	-7.97966	6.16e-08	2.03e-05
GBP5	3	142184690	8.67394	8.6105	8.5592	10.888	10.9692	10.7202	8.5979	8.40573	8.45351	11.0548	10.3916	10.341	8.57005	8.58466	8.58747	9.99635	10.4482	9.71713	8.59351	8.40164	8.74873	9.76816	10.816	10.2616	1.70064	9.43986	3.41e-09	1.93e-06
GBP3	3	142235597	11.2677	11.0527	10.8381	12.86	12.8319	12.7596	10.7892	10.9276	11.0481	12.6024	12.4692	12.7281	10.9704	11.1015	11.0056	12.1821	12.5303	12.6899	10.872	10.9809	10.8428	12.334	12.6532	12.6083	1.63327	11.2803	1.29e-10	1.54e-07
GBP1	3	142281846	8.49615	8.41455	8.27918	11.8276	11.7224	11.3799	8.40093	8.34857	8.4231	10.9263	10.5021	11.212	8.43977	8.50606	8.36476	10.9758	11.554	11.4412	8.35311	8.32266	8.38907	11.1531	11.2815	11.1212	2.83031	22.7439	1.11e-16	2.51e-12
GBP2	3	142283695	8.57555	8.64049	8.69218	11.9733	11.5992	12.0034	8.63678	8.62559	8.69072	11.0138	10.7063	11.6185	8.64047	9.23605	8.83277	11.1735	11.7587	11.3947	8.51654	8.65123	8.70023	10.8221	11.9323	11.7674	2.88459	14.0505	1.82e-12	5.88e-09
GBP6	3	142484560	9.10836	8.81984	8.8562	10.769	10.8351	10.5622	8.97973	8.99847	9.02601	10.7169	10.7555	10.8991	8.80077	9.0949	8.84809	10.6724	11.0051	10.6676	9.01753	8.90959	8.89164	10.6181	10.6816	10.5821	1.68769	13.5493	3.73e-12	9.94e-09
CCL21C	4	42016586	12.4148	12.4954	12.5728	10.8153	10.4882	10.7231	12.4648	12.5579	12.8116	11.566	10.7415	9.88931	12.3482	12.2023	12.3269	9.5619	9.75818	11.4267	12.0198	12.3199	12.3757	10.9436	11.0777	10.4341	-1.42	-4.50204	0.000176986	0.00989394
CCL21A	4	42786574	13.3592	12.9447	13.1085	11.2791	11.2201	11.5411	13.0166	13.2948	13.388	11.8879	11.5283	10.1819	13.0631	12.6886	12.9237	10.3364	10.3076	12.2175	12.6891	12.9162	13.1634	11.7522	11.5779	11.3459	-1.36422	-6.89954	6.28e-07	0.000131044
MUP2	4	60147731	9.54385	8.40186	9.60586	8.77176	9.07856	8.65994	10.4083	10.47	9.64008	11.0514	10.1197	8.23949	8.91273	8.53755	8.20877	8.2886	8.28237	8.72512	11.4571	9.27652	9.68292	8.52361	8.44769	8.23275	-1.73748	-5.68096	1.03e-05	0.00116127
MUP1	4	60511117	9.63323	8.2171	10.1213	8.88639	9.17829	8.67129	10.9856	11.2459	10.4156	11.5476	10.583	8.23747	9.24573	8.46001	8.18866	8.22322	8.27093	8.99948	12.5904	9.80087	10.1517	8.4764	8.61693	8.33779	-2.37062	-6.09466	3.91e-06	0.00056615
MUP3	4	61744534	9.6886	8.25898	9.8326	8.95848	9.12041	8.66543	10.2096	9.98043	9.75663	10.8638	9.93345	8.1475	9.0471	8.45455	8.18977	8.25204	8.24115	9.00085	11.7672	9.74906	9.6035	8.28759	8.59397	8.40223	-1.94532	-6.15175	3.43e-06	0.000513354
SMPDL3B	4	132288927	8.95628	8.89532	9.1923	11.5988	11.0928	11.3742	8.76151	8.89175	8.80997	10.8265	11.0632	11.7129	8.84409	8.90961	8.76407	10.4334	10.2435	10.2461	8.99564	8.97682	8.87367	10.3778	11.0568	11.4676	2.01871	11.1068	1.73e-10	1.86e-07
LOC100038882	4	155573982	11.338	10.538	10.5154	13.1477	13.4962	13.4953	11.6015	10.7042	11.0852	13.6235	13.5852	13.3362	10.8445	11.7038	11.4584	14.0408	13.919	13.0688	11.0043	11.0511	10.807	13.3634	13.261	13.6309	2.46432	17.2625	2.82e-14	1.79e-10
CXCL1	5	91968231	8.23494	8.39286	8.35629	9.87538	9.8704	9.70015	8.31061	8.35989	8.43432	10.1758	10.1609	10.0603	8.43674	8.33336	8.37342	9.50053	9.34145	9.30389	8.2848	8.31448	8.54551	9.53886	9.99601	10.8116	1.7339	8.70608	1.41e-08	5.91e-06
CXCL9	5	92752485	12.1104	11.6772	11.5233	14.7817	14.4739	14.7412	11.408	11.6142	11.6438	14.3739	14.3001	14.8456	11.8938	12.2364	11.6349	13.9973	14.4472	14.5353	11.1237	11.3233	11.2485	13.4847	14.4553	14.5239	2.92281	14.6795	7.58e-13	3.12e-09
CXCL10	5	92777116	10.3701	9.56051	9.85064	12.9997	12.9569	13.274	9.83659	9.7886	10.0126	13.1162	13.121	13.4375	9.81265	9.95807	9.88781	12.6423	13.067	13.0963	9.65765	9.90351	9.64869	12.6442	13.2948	13.4437	3.39093	18.9841	4e-15	4.52e-11
GBP10	5	105645061	8.71709	8.46473	8.36609	10.5764	10.473	10.6873	8.52188	8.46997	8.51732	10.321	9.93051	10.08	8.70113	8.68817	8.3855	10.1594	10.653	10.1961	8.56582	8.66887	8.56692	9.98758	10.4284	10.2459	1.6201	12.5939	1.56e-11	3.37e-08
OASL2	5	115173160	10.1335	9.66337	9.73371	12.2144	12.1716	12.2366	10.3511	9.92792	10.1645	12.3371	12.2367	12.3706	9.601	10.2297	9.92727	12.5881	12.396	12.2361	9.8559	9.66674	9.96806	12.1116	12.1073	12.4583	2.39551	17.0675	3.56e-14	1.79e-10
OASL1	5	115387574	8.79172	8.56101	8.46208	9.99624	9.98673	9.92933	8.98594	8.80703	8.82849	10.4936	10.3949	10.0031	8.62412	8.77013	8.78917	10.106	10.0473	9.85918	8.71701	8.40493	8.67479	9.68902	9.99844	10.2941	1.39493	9.68194	2.17e-09	1.38e-06
OAS2	5	121180506	9.33843	8.70039	8.79639	10.2925	10.5043	10.4651	9.35246	9.03926	9.09103	10.7462	10.7893	10.5721	9.08507	9.24171	9.04831	10.8066	10.6919	10.7355	9.14327	8.75466	8.92037	10.3629	10.63	10.4949	1.55649	11.6578	6.92e-11	1.01e-07
OAS1G	5	121335790	9.51052	9.18219	9.36088	11.029	10.9413	10.9924	9.60852	9.45016	9.51876	11.165	11.1099	11.2488	9.25074	9.59918	9.36882	11.0217	11.1758	11.1464	9.26135	9.31787	9.47784	10.7614	11.1184	11.1869	1.66989	11.4232	1.02e-10	1.25e-07
TRAFD1	5	121821819	11.4422	10.8854	10.9805	12.1985	12.11	11.972	11.3218	11.1843	11.0277	12.3023	12.2351	12.269	11.2094	11.0238	11.0439	12.0165	11.9234	12.2884	11.1505	10.9269	11.0232	12.0993	12.3358	12.2949	1.20981	8.0188	5.68e-08	1.9e-05
GPR109A	5	124313892	9.69982	9.57586	9.78564	11.4521	11.5358	11.3231	9.35523	9.46978	9.71577	11.3145	11.1409	11.6435	9.57875	9.4719	9.36963	11.2014	11.3727	11.3444	9.80187	9.83466	9.42608	11.1817	11.2983	11.6455	1.68762	11.5682	8.01e-11	1.1e-07
CCL24	5	136046780	8.20658	8.49129	8.39997	10.4384	10.4598	10.4282	8.33644	8.52259	8.5299	9.80576	9.69317	9.7299	8.38527	8.38645	8.31018	9.65165	10.1876	9.18553	8.43045	8.72306	8.49024	9.87385	9.96022	10.3711	1.52048	10.3102	6.9e-10	5.37e-07
PARP12	6	39036944	8.64596	8.64328	8.55912	9.66729	9.69977	9.61775	8.85623	8.8286	8.81021	9.95444	9.54947	9.79676	8.77934	8.87701	8.67544	9.92897	9.91746	9.67704	8.8335	8.5832	8.77617	9.69618	9.88115	9.80568	1.06338	8.94145	8.87e-09	4.27e-06
SNX10	6	51540451	10.5066	10.6067	10.7123	11.9416	11.9846	11.737	10.5322	10.4277	10.1844	11.4624	11.2834	11.9116	10.3495	10.3815	10.4614	11.3167	11.7841	11.7312	10.6169	10.4835	10.3951	11.2548	11.9341	11.7909	1.16145	6.64317	1.11e-06	0.000209428
GNG12	6	66896397	9.28314	9.31086	9.51443	10.7795	10.5819	10.6	9.43122	9.34328	9.44268	10.4611	10.2783	10.6522	9.37589	9.34705	9.33049	10.4736	10.6484	10.5416	9.4471	9.4621	9.32981	10.1534	10.5471	10.7818	1.08109	7.10778	3.97e-07	9.06e-05
MAD	6	86647044	9.27435	9.22987	9.02635	10.119	10.1465	10.1368	9.67506	9.30446	9.35202	10.3335	10.0731	10.3547	9.26451	9.54661	9.46843	10.2904	10.1373	9.6201	9.15512	9.0533	9.14388	10.137	10.0828	10.3341	1.0672	8.46451	2.28e-08	9.15e-06
CXCL12	6	117123722	11.9268	11.728	11.9358	10.5564	10.3798	10.5288	12.1101	12.0759	11.9967	10.8914	10.5522	10.7061	12.2222	11.9983	11.8961	10.6888	10.4701	10.8269	11.7481	11.8779	12.1009	10.7161	10.9147	10.7745	-1.1072	-7.23043	3.03e-07	7.42e-05
USP18	6	121220764	11.15	10.3278	10.3438	12.2804	12.4708	12.3182	10.8904	10.5251	10.7865	12.8593	12.823	12.6333	10.2373	10.6029	10.2323	12.5286	12.5996	12.5616	10.6007	10.3113	10.4307	11.9886	12.5179	12.4113	1.85835	11.5188	8.69e-11	1.16e-07
CLEC4D	6	123220323	8.85575	9.02356	8.85296	11.097	11.3159	11.2299	8.94203	9.00216	9.06815	10.6461	10.6747	11.279	8.91526	8.75343	8.76243	10.1669	10.6079	10.1483	8.87568	8.9318	9.11159	9.71961	10.6276	11.4253	1.6178	6.63	1.15e-06	0.000214852
CLECSF9	6	123281789	8.19647	8.28695	8.24241	10.3936	10.3247	10.9125	8.39575	8.26602	8.41481	10.1686	10.1311	10.8989	8.29698	8.34135	8.22585	9.39862	10.1579	9.47599	8.21026	8.30388	8.33756	8.73611	10.1069	11.0643	1.68522	5.45917	1.75e-05	0.00175327
CLECSF12	6	129461591	8.97204	9.08063	9.04676	10.2615	10.658	10.3768	8.90098	9.19023	9.20612	10.0268	9.60305	10.2444	9.12155	8.94045	8.84283	9.47819	9.83719	9.79193	8.98414	9.13974	9.17916	9.60557	10.2077	10.8635	1.12459	5.60716	1.23e-05	0.00131758
APOE	7	20281958	12.7372	12.4375	12.6912	11.4079	11.4508	11.2489	12.6386	12.8267	12.587	11.7504	11.5182	11.1791	12.7775	12.5986	12.9524	11.9006	11.5233	11.4455	12.7031	12.4652	12.6741	11.458	11.5335	11.6061	-1.08159	-5.24948	2.89e-05	0.00254209
B3GNT8	7	26414417	10.6313	10.4678	10.6574	9.24604	9.35915	9.29307	10.1637	10.3961	10.456	9.46209	9.38898	9.32776	10.4422	10.1682	10.3429	9.21	8.85491	9.22265	10.5101	10.281	10.4106	9.1954	9.38219	9.42974	-1.06477	-8.87372	1.01e-08	4.68e-06
MRGPRA2	7	47332113	8.59701	8.47974	8.50406	10.5493	10.6158	10.5808	8.71663	8.72807	8.58167	10.1078	10.3902	10.6423	8.5813	8.56322	8.54858	9.75753	10.0684	9.68286	8.67993	8.58817	8.60411	9.53063	10.3855	10.7618	1.6019	8.15659	4.27e-08	1.51e-05
DBP	7	52965323	10.5818	10.6819	12.0018	9.44148	9.35527	9.39777	10.6835	10.7135	10.4424	9.52166	9.40521	9.4235	10.5293	10.3344	10.548	9.36132	9.18192	9.41139	10.3764	10.6828	10.5877	9.48764	9.36788	9.40102	-1.1301	-8.88762	9.86e-09	4.6e-06
SAA3	7	53967541	8.17993	8.29879	8.21863	11.5533	10.731	12.1202	8.34945	8.27918	8.36102	10.8212	11.3933	12.2045	8.17977	8.22894	8.22357	10.4779	11.4034	9.59921	8.1787	8.16909	8.39854	8.81716	10.5371	11.4644	2.02412	5.78993	7.97e-06	0.000965188
SIGLECH	7	55646730	9.86283	9.82335	9.96687	8.77674	8.81359	8.87989	9.63381	9.67169	9.76126	8.80129	8.74859	8.58041	9.81861	10.0161	9.9327	8.91845	8.73443	8.88057	10.0365	9.86304	9.72602	8.62219	8.86083	8.91486	-1.0759	-8.76881	1.25e-08	5.47e-06
GVIN1	7	113300360	11.3541	10.9267	10.9574	12.6245	12.8638	12.8317	11.4491	11.2751	10.9148	12.6753	12.7727	12.7304	11.1239	11.6096	11.1485	12.4182	12.4694	12.2135	10.9992	11.2536	11.3458	12.3482	12.5829	12.5001	1.27756	7.58419	1.42e-07	3.98e-05
SBK	7	126272619	11.6769	11.9234	11.7709	10.7718	10.3372	10.8376	11.4462	11.7117	11.6336	10.4263	10.6729	10.3425	11.8475	11.7155	11.7698	10.3798	9.73503	10.3558	11.7968	11.7415	11.6791	10.2712	10.6322	10.6238	-1.23005	-6.81377	7.6e-07	0.000152956
IFITM1	7	148154265	13.0012	13.0464	13.1027	14.4663	14.4581	14.4323	13.1515	13.3421	13.4534	14.5001	14.3699	14.2898	13.2115	13.1079	13.2061	14.413	14.3831	14.3014	13.1483	13.3601	13.2814	14.3361	14.3545	14.6475	1.18278	8.01607	5.71e-08	1.9e-05
IFITM3	7	148195585	13.3979	13.0988	13.3034	14.4697	14.3561	14.3238	13.3868	13.0742	13.4099	14.5715	14.5576	14.5154	13.1811	13.1075	13.1822	14.3721	14.4486	14.8396	13.5341	13.2967	13.3804	14.4131	14.7409	14.4518	1.1315	8.60558	1.72e-08	7.09e-06
IRF7	7	148449558	9.17493	8.8871	8.87967	10.4571	10.6945	10.6068	9.17179	8.97558	9.01099	10.8272	10.9532	10.6374	8.92519	9.15612	9.01808	10.8866	10.5391	10.7067	9.13369	8.95022	9.03283	10.4284	10.6662	10.9609	1.64624	11.6754	6.72e-11	1.01e-07
FCER2A	8	3682152	11.2618	11.2672	10.944	10.0365	9.82958	9.73392	10.6941	10.5763	11.3849	9.59114	9.33511	9.47127	11.1764	10.9491	10.9789	9.44854	9.23304	9.93668	11.2615	11.0711	10.7942	9.89656	9.95954	9.94398	-1.10891	-7.00186	5.01e-07	0.00011113
CLEC4G	8	3716104	11.1717	11.6225	11.9814	9.53774	9.20208	9.16023	10.7874	10.9116	10.8428	10.0758	9.94056	9.70735	11.1092	10.6495	10.5764	9.6179	9.40676	9.34325	11.1309	11.6079	11.129	9.19601	9.2363	9.17956	-2.08533	-12.6554	1.42e-11	3.22e-08
CD209B	8	3918761	9.25081	9.46678	9.41346	8.61384	8.84256	8.42222	9.11103	9.43367	9.44506	8.81501	8.84707	8.88279	9.18356	9.42501	9.1411	8.9466	8.86655	8.8799	9.84215	9.65767	9.57327	8.66073	8.43531	8.53339	-1.14789	-10.7565	3.15e-10	2.91e-07
GAS6	8	13465374	10.7282	10.6527	10.7028	9.17449	9.21872	9.04085	10.8597	10.6122	10.6899	9.56333	9.20998	9.45426	10.518	10.3957	10.5582	9.13086	9.29082	9.76177	10.8033	10.7148	10.6368	9.47857	9.73762	9.35959	-1.19305	-8.732	1.34e-08	5.76e-06
AI451557	8	97050867	10.6034	9.79922	9.88481	11.0113	11.0744	11.0572	10.1278	10.0187	9.99876	11.4349	11.249	11.1685	10.0742	9.85896	9.69534	10.6062	11.0018	11.2405	10.0438	9.86541	10.0102	11.0718	11.1665	10.9238	1.08092	7.30205	2.6e-07	6.53e-05
PSMB10	8	108459785	12.2672	11.9195	11.9403	13.1127	13.0394	12.9725	11.9415	11.7926	12.2068	13.1438	13.1338	13.23	11.9652	12.0804	11.8761	12.8462	13.0021	13.1933	11.8943	12.0224	12.2385	12.9611	13.2002	13.0734	1.02651	5.57311	1.33e-05	0.00141179
MLKL	8	111311797	9.17466	9.21707	9.17816	11.0093	11.0672	10.761	9.12483	9.17999	9.15371	10.7394	10.7316	10.9347	9.10949	9.03168	9.25256	10.8252	10.9688	10.7154	9.17609	9.23727	8.9791	10.7938	11.0544	11.1098	1.85516	13.7846	2.66e-12	8.02e-09
HP	8	112101393	9.12297	9.49881	9.48896	11.2756	11.0835	11.4444	10.0865	9.93437	10.3071	11.5021	11.1262	11.5856	9.75051	9.85139	9.62101	10.5371	11.0479	11.0272	10.0756	9.65899	9.92104	10.4454	11.3813	11.6303	1.26709	6.00889	4.77e-06	0.000660987
CCR5	9	10435	9.10811	9.15042	9.08107	10.5003	10.1982	10.6145	8.74768	9.01135	8.98101	9.82261	9.67845	10.3868	9.07978	9.07238	9.09386	9.53572	9.93616	9.94643	8.86816	9.10182	8.92313	9.38621	10.2049	10.5614	1.08649	5.50867	1.55e-05	0.00159623
CASP4	9	5327314	10.1681	9.98283	10.1692	11.4299	11.4773	11.5376	9.90927	10.0519	10.2845	11.253	11.046	11.6281	10.058	9.87075	9.75891	10.529	11.0512	10.8063	9.89824	10.1514	10.1531	10.8093	11.2882	11.7045	1.19977	6.38796	1.99e-06	0.000325242
MMP13	9	7283143	8.82219	8.67212	8.4326	10.6287	11.0629	10.9069	8.48107	8.56135	8.53447	10.7767	10.7534	11.1871	8.65551	8.4892	8.49062	10.4095	10.6326	10.957	8.50822	8.47763	8.62102	10.6529	11.1474	11.0822	2.42521	18.1251	1.03e-14	9.35e-11
MMP3	9	7449846	8.4775	8.37074	8.38164	9.819	9.98999	10.1848	8.40257	8.35319	8.43871	9.96222	9.69183	10.3292	8.32556	8.40865	8.49287	9.50135	9.72143	9.01154	8.68412	8.44077	8.32568	8.82819	10.0163	10.8991	1.43101	5.09764	4.16e-05	0.00337612
HSPA8	9	40609380	13.1936	13.6327	13.2678	14.2236	14.0974	14.659	12.8184	13.3269	13.2664	13.8503	13.7058	14.1221	13.3137	13.5925	13.7206	14.5294	14.6499	13.9581	13.0694	13.2287	12.9051	13.5003	14.4516	14.2598	1.00282	4.83051	7.95e-05	0.00555467
MB21D1	9	78430526	9.63348	9.58992	9.66065	10.7236	10.7232	10.6361	9.46418	9.58536	9.53277	10.5371	10.6902	10.8393	9.6	9.65441	9.73327	10.9748	10.8054	10.6413	9.56886	9.6156	9.40293	10.6091	10.8567	10.7851	1.22116	8.78305	1.21e-08	5.38e-06
TRF	9	103119717	12.1721	12.6638	12.3692	11.244	10.8758	10.7824	12.3574	12.2921	12.6419	11.5157	10.8413	11.2547	12.4877	12.2652	12.5138	11.4873	11.4391	11.8788	12.9562	12.4111	12.2731	11.713	11.3763	10.7997	-1.25046	-5.08482	4.29e-05	0.00346364
UBE1L	9	107975505	12.2465	11.9326	11.7481	12.6459	12.7276	12.6951	12.4699	12.2251	12.034	13.3506	13.137	12.9214	12.4033	12.5311	12.3557	13.162	13.0522	12.7891	12.095	11.6036	11.9141	13.0537	13.0056	12.6465	1.03103	5.95832	5.37e-06	0.000713218
CCRL2	9	110957637	8.72486	8.72636	8.63778	10.2131	10.0366	10.2401	8.82934	8.71335	8.77459	10.1525	10.1858	10.3926	8.62495	8.80718	8.70827	9.80627	9.90995	9.59949	8.79327	8.79309	8.81783	9.50797	10.0694	10.3106	1.16123	7.22009	3.1e-07	7.51e-05
MYD88	9	119245202	11.9873	11.9615	11.803	13.0322	12.8234	12.7003	12.0016	12.0981	11.819	12.843	12.6555	12.9912	11.9799	11.8302	11.9765	12.7293	12.5079	12.6872	11.9079	11.8571	11.8035	12.7033	12.9064	12.9838	1.00831	6.57181	1.31e-06	0.000235088
TCF21	10	22537507	11.6125	11.6043	11.6699	9.88716	9.62495	9.46719	10.8204	11.0776	11.0183	9.82066	9.47489	9.55225	11.2544	10.8127	10.8603	9.77782	9.69937	9.82478	11.2591	11.4838	11.2744	10.1468	9.82169	9.53073	-1.506	-8.72835	1.35e-08	5.76e-06
A630077B13RIK	10	33846122	9.9111	9.77493	10.2721	12.1721	11.7815	12.1231	9.85421	9.96272	9.97484	12.1215	11.7162	12.1743	9.82915	9.99253	9.90754	11.879	12.0175	11.9812	9.91069	9.94536	10.0187	11.544	11.8966	12.2332	1.93302	11.7914	5.56e-11	8.69e-08
LILRB4	10	51213947	8.71722	8.6631	8.94696	10.0667	10.442	10.473	8.59032	8.75211	8.66068	10.1867	9.8392	10.1843	8.60343	8.55887	8.62021	9.67981	10.2355	9.75639	8.73533	8.75674	8.84737	9.6422	10.0675	10.7421	1.37079	7.3972	2.11e-07	5.55e-05
GP49A	10	51480632	9.9286	9.33796	9.77801	11.1235	11.5927	11.3458	10.0689	9.79645	9.27959	11.4676	11.4327	11.3595	9.82338	9.15333	9.32825	10.5634	11.0432	10.6979	9.699	9.1751	9.76308	10.8637	11.1232	11.2092	1.51964	9.68699	2.15e-09	1.38e-06
PPA1	10	61069426	11.1456	10.9594	11.0315	12.3528	12.4238	12.4078	10.9657	11.0253	11.1032	12.5102	12.7881	12.8171	11.0255	11.2936	11.1025	12.7608	12.633	12.7244	11.1187	11.0839	10.9559	12.2332	12.6434	12.5702	1.42945	8.16206	4.22e-08	1.51e-05
VPREB3	10	75943057	10.9662	10.5395	10.5222	9.7005	9.71712	9.6396	10.2971	10.6478	10.8448	9.57355	9.80266	9.32728	10.6005	10.3391	10.5931	9.22343	9.17478	9.56149	10.3625	10.9154	10.7168	9.52181	9.48796	9.50594	-1.15967	-8.36039	2.82e-08	1.11e-05
CIRBP	10	79634114	9.37108	9.78487	9.97624	8.72164	8.7767	8.58752	9.84033	9.83102	9.79966	9.26323	8.94434	9.01937	9.86876	9.59838	9.2017	8.47853	8.46524	8.86611	9.8161	9.94414	9.99946	9.07485	8.72923	8.9231	-1.01084	-9.04218	7.3e-09	3.67e-06
STAB2	10	86304140	10.9371	10.7679	10.6635	9.90729	9.71479	9.65574	10.8396	10.8282	10.8343	9.92765	9.61391	9.68892	10.8912	10.4253	10.7434	9.91233	9.59	9.79664	10.963	10.5491	10.8163	10.0149	9.66956	9.5087	-1.04509	-7.19247	3.29e-07	7.8e-05
1200002N14RIK	10	87785744	9.93614	9.77312	9.8282	11.5636	11.3581	11.2959	9.92249	9.95381	10.0141	11.1223	11.1849	11.4935	9.88426	9.59313	9.83326	10.9613	11.0635	11.3673	9.92125	9.82427	9.95774	10.9253	11.4629	11.3204	1.33512	8.3163	3.08e-08	1.18e-05
IFNG	10	118441047	8.4728	8.61753	8.51974	11.9508	11.2791	11.5094	8.48256	8.47649	8.43138	11.4517	11.2147	11.6553	8.42352	8.51792	8.50602	11.5662	11.471	10.9158	8.448	8.64969	8.51359	10.2126	11.4984	11.8869	2.6622	10.6969	3.49e-10	3.02e-07
IGFBP3	11	7106357	10.3867	10.4993	10.2424	8.84337	8.7258	8.77199	10.8346	10.5836	10.5359	9.12076	8.90869	8.64881	10.458	10.2071	10.2445	8.81391	8.80336	9.03642	10.1684	10.2072	10.7544	9.11715	8.72654	8.72891	-1.51913	-10.2204	8.11e-10	6.06e-07
UPP1	11	9035990	8.63931	8.80303	8.59469	12.435	12.2103	12.3366	8.60659	8.86189	8.73577	11.7448	11.992	12.3918	8.93213	8.64472	8.7545	11.1919	11.4461	11.0196	8.62843	8.71095	8.84023	10.925	12.0736	12.6419	3.15361	12.5528	1.67e-11	3.43e-08
IRGM1	11	48679102	9.88628	9.52163	9.58756	11.8158	11.8944	12.0468	9.3513	9.36901	9.8081	11.5003	11.3929	12.1084	9.59002	10.1395	9.65194	11.7917	11.7839	12.3384	9.68153	9.80289	9.44433	11.3347	11.9057	11.929	2.08021	12.9623	8.91e-12	2.12e-08
TGTP	11	48799202	8.52197	8.45332	8.38543	9.8715	9.89666	10.0677	8.46112	8.39619	8.42098	10.0106	9.73779	9.86516	8.37636	8.48084	8.37444	10.0094	10.1041	9.77863	8.25443	8.37852	8.3557	9.63126	9.67815	10.1912	1.50399	11.1084	1.73e-10	1.86e-07
IFI47	11	48910304	10.8323	10.8112	10.5109	12.8781	12.7784	13.0469	11.0248	10.8716	11.12	13.0618	12.5609	12.8737	10.7172	10.9983	10.6855	12.8999	12.9081	12.2056	10.5153	10.7265	10.8301	12.5934	12.8297	12.9487	2.09996	13.5864	3.54e-12	9.94e-09
IRF1	11	53590737	13.3146	13.349	13.0903	14.6225	14.5397	14.5826	13.1738	13.2858	13.0033	14.5859	14.51	14.5916	13.2204	13.2397	13.0883	14.2493	14.1988	14.3831	13.0634	12.9834	12.9835	14.2548	14.6002	14.4013	1.40865	9.32947	4.2e-09	2.29e-06
IRGB10	11	58002187	8.85068	9.10316	9.1358	11.6642	11.8518	11.8935	8.37813	8.33345	9.39736	9.8675	10.6224	11.08	8.81213	9.39839	9.09823	11.1888	11.7608	11.4679	8.93225	9.2461	8.49889	11.4944	11.6827	11.9312	2.81036	17.0672	3.56e-14	1.79e-10
IGTP	11	58020808	11.6391	10.9817	11.1638	13.6017	13.659	13.6657	11.1632	11.2653	11.1733	13.4818	13.4637	13.6047	11.0143	11.4895	11.0335	13.5155	13.6072	13.7349	11.0384	11.1421	10.9196	13.5936	13.6273	13.5642	2.56163	16.4372	7.68e-14	3.48e-10
IIGP2	11	58038682	11.5023	10.9793	11.0885	12.9398	12.6584	12.7009	11.0928	10.9936	11.3887	12.8449	12.8281	12.914	10.9923	11.0601	11.0035	12.757	12.6563	13.1408	11.1742	11.0732	10.8576	12.7254	13.2225	12.808	1.88365	11.4813	9.24e-11	1.2e-07
ATP2A3	11	72794038	11.8223	11.5103	11.4438	10.5245	10.3161	10.0942	11.8017	11.601	11.5497	10.8194	10.517	10.5594	11.6684	11.448	11.6129	10.1973	10.0533	10.7074	11.9596	11.1226	11.5594	10.8294	10.2835	10.2591	-1.08987	-5.61179	1.21e-05	0.00131249
LGALS9	11	78779268	9.6485	9.81562	9.62521	10.6252	10.9227	10.7574	10.2028	9.93285	10.1884	11.4514	11.2593	11.1902	9.93476	10.2604	10.0014	11.7824	11.8337	11.4959	10.0528	9.90543	9.83245	11.4606	11.3224	10.7872	1.25986	7.6676	1.19e-07	3.49e-05
CCL2	11	81850024	8.2514	8.18439	8.25809	9.17839	9.31908	9.3336	8.17897	8.2638	8.14221	9.37414	9.38644	9.46223	8.16995	8.19697	8.08598	8.91598	9.34732	8.75435	8.23097	8.21908	8.18446	8.78359	9.06146	10.0497	1.08674	5.95191	5.45e-06	0.000719865
CCL7	11	82045712	8.14616	8.18972	8.26631	10.2048	10.4138	10.2832	8.26143	8.26856	8.31925	10.1441	10.2874	10.6762	8.21924	8.31306	8.15741	9.82031	10.0094	9.84572	8.19623	8.08277	8.27568	8.83211	10.4025	11.4122	2.03072	6.00061	4.87e-06	0.000663716
SLFN1	11	82936068	10.0108	9.64292	9.58109	11.1998	11.0407	11.1243	9.93789	9.98551	9.93732	11.0199	11.0544	11.0421	9.77504	9.98066	9.62984	10.3809	10.4495	10.7099	9.71931	9.53806	9.67954	10.48	10.9339	11.2369	1.23794	7.00266	5e-07	0.00011113
CCL3	11	83461771	8.76965	8.57612	8.59393	10.4881	10.0973	10.3651	8.41621	8.49757	8.4653	10.4613	10.4977	10.9497	8.51123	8.49765	8.55351	9.85381	10.0263	9.60416	8.46149	8.60788	8.62975	9.12775	9.89605	10.781	1.36857	6.00407	4.83e-06	0.000661832
CCL4	11	83478086	9.76876	9.2933	9.45634	12.3544	11.9976	11.9377	9.25808	9.30995	9.23306	12.2003	12.2532	12.7793	9.46782	9.34364	9.48893	11.7533	11.7771	11.6044	9.59912	9.65809	9.24954	10.9658	11.7757	12.5859	2.27358	9.12585	6.21e-09	3.23e-06
OTTMUSG00000000971	11	83517604	9.14311	9.26842	9.82426	11.2529	11.4277	11.0529	9.25476	9.49386	9.58802	10.6677	10.5636	10.8497	9.36586	9.37408	9.36401	10.4988	10.9783	10.9854	9.52236	9.83549	9.57804	10.7592	10.9647	11.5962	1.46139	8.26946	3.39e-08	1.27e-05
IGFBP4	11	99041244	11.4598	11.6198	11.4128	10.5841	10.299	10.1436	11.4779	11.4584	11.7222	10.5302	10.3802	10.4367	11.3264	11.3168	11.2799	10.3959	10.1532	10.6461	11.6681	11.6497	11.6186	10.4949	10.4674	10.3837	-1.19683	-7.41983	2.01e-07	5.39e-05
DHX58	11	100556514	9.83882	9.43645	9.33329	10.7491	10.7678	10.8104	9.8093	9.56142	9.68224	11.2271	11.1808	10.9109	9.5724	9.58765	9.43889	10.783	10.66	10.7235	9.6723	9.42241	9.68719	10.7382	10.8394	10.9262	1.24068	7.8681	7.77e-08	2.46e-05
DHX58	11	100694884	9.21587	9.03149	9.07926	10.2927	10.2641	10.2564	9.35575	9.16463	9.31465	10.4577	10.4551	10.4329	9.21615	9.35366	9.24756	10.3467	10.2036	10.1774	9.26464	9.07135	9.1911	10.2062	10.281	10.278	1.0794	8.7551	1.28e-08	5.57e-06
CD79B	11	106174035	13.3023	13.45	13.3505	12.4965	12.5003	12.6757	13.3301	13.353	13.2356	12.4821	12.358	12.2369	13.2132	13.4372	13.1348	11.9111	11.8407	12.4302	13.3871	13.3621	13.5066	12.3029	12.3685	12.4314	-1.05099	-7.04031	4.6e-07	0.000103106
SPHK1	11	116397901	9.32506	9.43694	9.48222	9.89978	10.4814	9.88659	10.1408	10.0538	9.27471	10.7766	11.2452	11.2547	10.2006	10.8794	10.6413	11.7892	11.3204	10.7845	9.88435	9.92139	9.59681	11.4106	10.6691	10.428	1.03508	5.1862	3.36e-05	0.00287624
SOCS3	11	117827500	9.53011	9.59246	9.8052	11.6962	11.1638	11.4918	9.62217	9.83101	9.51502	11.4904	11.3831	11.939	9.57664	9.84474	9.46791	10.9997	10.8322	11.2019	9.63942	9.59421	9.60609	10.4995	11.6418	11.8591	1.7202	7.61664	1.32e-07	3.76e-05
RNF213	11	119348499	12.6278	12.0857	11.7888	13.471	13.5879	13.4489	12.6644	12.4535	12.227	13.9047	13.91	13.7947	12.4443	12.5284	12.3075	13.7072	13.3214	13.6208	12.3147	11.9799	12.2864	13.5604	13.6845	13.3668	1.34357	5.32374	2.41e-05	0.00223331
TYKI	12	26469215	9.73722	9.41772	9.33515	10.634	10.7993	10.7124	10.1172	9.74841	9.74091	11.1733	11.1477	10.884	9.79918	10.5546	10.0143	11.4758	11.4216	10.5743	9.63662	9.65887	9.66147	11.1232	10.6641	10.6121	1.14747	7.62144	1.31e-07	3.76e-05
SERPINA1B	12	103728156	9.31954	8.86276	9.47341	8.94936	8.93815	9.05322	9.95106	9.84693	9.63314	10.293	9.35293	8.69988	9.26608	8.8938	8.89661	8.51578	8.73821	9.01221	10.8835	9.54308	9.48528	8.82912	8.91266	8.85594	-1.10471	-4.92567	6.31e-05	0.00470588
SERPINA3F	12	105459192	10.2103	9.57963	9.86984	13.6981	13.6172	13.7008	9.52266	9.58561	9.46935	13.6169	13.402	13.6175	9.82341	10.1407	9.4458	13.3786	13.6088	13.7723	9.49193	9.83458	9.45501	13.3536	13.6827	13.5418	3.93221	25.5687	0	0
SERPINA3G	12	105480110	13.3778	12.811	13.0832	15.002	14.8918	14.9791	12.8123	12.9764	12.8636	14.7807	14.7512	14.9996	13.1016	12.9959	12.7451	14.7576	14.8171	14.8584	12.8144	12.8381	12.6754	14.7779	14.9432	14.8443	2.07912	14.351	1.19e-12	4.5e-09
WARS	12	110099540	8.95705	8.89897	8.96114	10.3195	10.0987	10.2464	8.80359	8.99138	8.9063	10.0405	10.0669	10.0954	8.89777	8.98944	8.87452	10.1392	9.93843	10.1413	8.92285	8.86375	9.0607	10.0324	10.2724	10.123	1.19349	8.85223	1.06e-08	4.83e-06
TNFAIP2	12	112692827	9.19279	9.15352	9.03249	10.4898	10.4976	10.2988	9.09686	9.12757	9.02144	10.6939	10.6563	10.9574	9.05319	9.41956	9.33181	10.5159	10.314	10.2522	9.24037	9.24038	9.04538	10.3636	10.42	10.8944	1.38393	9.50218	3.03e-09	1.78e-06
IGHG3	12	113359665	12.0407	11.7948	12.8288	11.0952	10.9207	10.9495	12.3249	12.2954	11.9635	11.6674	11.4075	11.3058	12.0606	11.4706	12.5335	9.99363	11.0944	12.5445	12.1032	12.1316	11.2938	10.8612	11.0005	10.1062	-1.1869	-5.32149	2.43e-05	0.00223406
PFKP	13	6597148	10.0397	9.80435	9.96491	11.3246	10.8271	10.841	9.71485	9.94581	9.83573	10.685	10.5557	11.0848	9.87699	9.9356	9.77843	10.2667	10.5048	10.7497	9.87641	9.91239	9.70948	10.461	11.1697	11.1071	1.07983	6.29681	2.45e-06	0.000389536
HK3	13	55005985	9.6399	9.55219	9.49881	11.9459	11.8112	11.3526	9.54333	9.44517	9.43141	11.5961	11.578	11.8817	9.68168	9.48628	9.34227	11.5073	11.5228	11.7968	9.67217	9.54846	9.50932	11.634	11.9578	11.6917	2.18453	14.2218	1.43e-12	4.97e-09
ENC1	13	98022564	9.27621	9.15069	9.25195	10.1122	10.1213	9.92326	9.02264	9.0948	9.13664	9.73425	9.78914	10.1724	8.98374	9.0171	9.01913	9.61788	9.68982	9.86292	9.04637	9.03704	9.01883	9.72079	10.2477	10.2341	1.03345	6.76446	8.49e-07	0.000165661
GDF10	14	34748248	9.8463	10.089	10.2651	8.75024	8.48126	8.68728	10.3555	10.1622	9.93527	8.78865	8.74707	8.80853	10.0294	9.80482	10.033	8.66609	8.58821	9.18211	10.3429	10.0775	10.0958	9.06519	9.1174	8.7043	-1.20978	-9.25682	4.83e-09	2.57e-06
LGALS3	14	48005397	13.2013	12.7611	13.1296	13.9139	13.9451	14.1973	12.7374	12.6931	12.6521	14.0387	13.7794	14.1368	12.7052	12.656	12.6789	13.6183	13.9081	14.0526	12.9533	12.7334	12.7424	13.7246	14.1685	14.293	1.25233	7.08996	4.12e-07	9.34e-05
PHF11	14	58231045	9.60853	10.0053	9.82062	11.3005	11.3588	11.4062	10.157	9.90751	10.1155	11.4944	11.0556	10.8976	9.99958	9.86596	9.80238	10.8776	11.068	11.0001	9.96132	9.91881	10.1117	10.774	10.9648	11.2774	1.0081	6.27774	2.56e-06	0.00040275
D14ERTD668E	14	59975211	8.96492	8.69506	8.64798	10.2387	10.4113	10.5175	8.73325	8.73543	8.90193	10.0614	10.0151	10.3042	8.75642	8.58625	8.83787	9.83367	10.3011	10.3657	8.7871	8.77162	8.99749	9.7269	10.4092	10.5337	1.37118	8.25244	3.51e-08	1.3e-05
BLK	14	63991867	12.2189	12.0368	11.8289	11.2386	11.1095	11.0438	12.0097	11.751	11.9801	11.3255	11.2519	10.9428	11.9512	11.6624	11.6485	10.7024	10.4875	11.2288	12.1366	11.8509	12.0512	11.0537	10.9658	10.9947	-1.00816	-6.0943	3.91e-06	0.00056615
IRG1	14	103046977	8.21247	8.1452	8.09061	11.9921	12.2618	12.035	8.26688	8.21629	8.28284	12.0633	11.869	12.5507	8.1643	8.29926	8.10508	11.4408	11.5429	10.8843	8.17472	8.1089	8.19549	10.2113	11.8299	12.466	3.34272	10.6904	3.53e-10	3.02e-07
SEPP1	15	3229615	11.3699	11.5299	11.2138	10.0028	9.94223	9.98373	11.2973	11.2675	11.4779	10.1231	9.69498	9.93816	11.3314	11.2522	11.2958	10.0948	10.0718	10.1021	11.5503	11.3333	11.4307	10.412	10.1243	9.95834	-1.27322	-6.73548	9.06e-07	0.000175266
F10	15	53309118	8.53716	8.63229	8.61733	10.2955	10.042	10.0785	8.89509	8.8142	8.63754	9.99469	9.97245	10.3535	8.53668	8.77712	8.74442	9.3038	9.66769	9.27818	8.61858	8.5224	8.60543	9.06682	9.83574	10.5837	1.24662	5.69076	1.01e-05	0.00114133
LY6A	15	74825415	13.8277	13.7904	13.7338	15.058	14.9743	15.2948	13.727	13.7882	14.0012	14.909	14.809	15.0228	13.5051	13.5786	13.5862	14.7558	15.0106	15.1122	13.6701	13.6891	13.9002	14.5504	15.0464	15.0544	1.13056	7.79464	9.07e-08	2.77e-05
LY6C1	15	74875945	12.6999	12.6692	12.4627	14.484	14.3024	14.6208	12.7393	12.8136	13.0031	14.3034	14.0672	14.0257	12.7084	12.7505	12.3996	14.0432	14.3348	14.0912	12.4538	12.8804	12.9546	13.8831	14.2228	14.3191	1.37873	7.31621	2.52e-07	6.37e-05
APOL11b	15	77633951	11.0953	10.8481	10.9959	11.9169	13.3645	13.2361	12.0721	11.0014	10.5724	13.1027	13.4883	12.7414	11.2884	11.8978	11.9308	14.2306	14.4076	12.4311	11.5535	11.7228	10.7601	14.4472	12.7742	12.0802	1.75509	4.87226	7.18e-05	0.00516992
TSPO	15	83401904	11.6579	11.7082	11.7298	12.9889	12.9299	12.9714	11.8154	11.9255	11.8881	12.6668	12.4603	12.7772	11.7741	12.0941	11.9339	12.8052	12.7514	12.5442	11.6324	11.8293	11.5822	12.7221	12.8623	13.0063	1.18229	7.32313	2.48e-07	6.31e-05
ST6GAL1	16	23360235	12.6686	12.6599	12.6994	11.6962	11.3048	11.2376	12.4275	12.6432	12.5477	11.5334	11.1671	11.5057	12.4259	12.171	12.3842	10.9066	10.9664	11.6184	12.6907	12.2791	12.4694	11.3599	11.604	11.1783	-1.09896	-5.26493	2.78e-05	0.00247838
PARP14	16	35752828	11.6985	11.2415	10.9176	12.6199	12.494	12.4445	11.222	11.1431	11.4448	12.7868	12.4981	12.6105	11.0846	11.1707	11.1271	12.1686	12.2142	12.6716	11.0161	10.871	11.1179	12.2293	12.5566	12.6596	1.4802	9.37431	3.86e-09	2.13e-06
DTX3L	16	35928325	9.75233	9.87865	9.79652	10.9904	10.7559	10.8359	9.32698	9.66547	9.8626	10.7392	10.5406	10.8189	9.59979	9.73037	9.74992	10.7498	10.7878	11.0645	9.85407	9.6682	9.44476	10.4944	11.1847	10.8057	1.17259	6.72296	9.32e-07	0.000178733
EG433016	16	36184365	8.33082	8.51194	8.3324	10.3509	10.8291	10.4595	8.5252	8.47219	8.60434	9.62862	10.0681	10.4329	8.4613	8.33836	8.45495	9.6285	10.0788	9.77839	8.44576	8.50065	8.53847	9.51627	10.3261	10.7239	1.6938	8.9265	9.14e-09	4.36e-06
RETNLG	16	48873760	9.74531	10.2284	10.0311	12.4833	12.759	12.7189	10.7535	10.6037	10.61	11.9161	12.4061	12.6548	10.2571	10.3069	10.6191	11.0154	11.6772	12.0316	10.7656	10.471	10.807	11.8728	12.7735	12.7566	1.78645	9.14177	6.02e-09	3.17e-06
SOD2	17	13007839	11.419	11.5372	11.5337	13.3318	13.0284	13.1683	11.6638	11.6836	11.6312	13.0267	13.0806	13.3664	11.6664	11.7073	11.8684	13.1008	12.8891	12.453	11.4859	11.6673	11.5743	12.4566	13.141	13.4787	1.4496	7.22595	3.06e-07	7.46e-05
FPR2	17	18030710	10.6536	10.5199	10.6224	13.625	13.359	13.6263	10.7633	10.3906	10.5575	13.1533	13.1455	13.9541	10.6279	10.3639	10.3161	12.7948	13.2412	12.8748	10.2993	10.5229	10.6422	12.3457	13.3558	13.8026	2.6799	11.4252	1.01e-10	1.25e-07
CDKN1A	17	29237494	9.00262	8.89269	9.07546	10.2692	9.78683	10.0714	8.87413	8.86112	8.73047	10.0372	9.76596	10.0536	8.86122	8.91997	8.99823	9.75747	9.77249	10.0388	8.80735	8.72033	8.8137	9.26898	9.93714	10.4531	1.10594	5.86867	6.63e-06	0.000840354
ANGPTL4	17	33914308	9.78505	10.9151	9.83916	11.2979	10.7266	11.1346	10.6348	10.2008	10.961	10.5446	10.4775	10.384	10.0799	9.92744	10.1648	9.76817	10.0689	10.1909	10.0817	9.48429	9.97731	10.544	11.2297	10.9697	1.06672	5.75907	8.57e-06	0.00101358
PSMB9	17	34320616	12.2361	12.1757	12.3158	13.5633	13.2287	13.2373	12.4279	12.2619	12.3976	13.295	13.288	13.1666	12.0903	12.3659	11.9817	13.1972	13.1392	13.2416	12.1894	12.5225	12.3383	13.2443	13.272	13.5427	1.00294	4.32151	0.000275102	0.0132239
TAP1	17	34328425	10.1982	9.72446	9.97025	10.9276	10.8796	10.6839	9.97243	9.71338	9.96177	11.0887	11.0336	11.1429	9.99957	10.1208	9.71308	10.7309	10.4983	11.1335	10.1178	9.95005	9.80092	10.9666	11.2364	10.9539	1.09602	7.39003	2.15e-07	5.55e-05
TNF	17	34807873	9.09064	8.72335	8.86164	10.0891	9.67259	9.99832	8.90783	8.89735	8.75405	10.464	10.2603	10.5761	8.91068	8.59885	8.75641	9.79204	9.81742	9.8447	8.83051	8.9572	8.97101	9.77788	10.0095	10.3311	1.1199	7.83309	8.36e-08	2.59e-05
H2-Q5	17	34991379	12.2597	12.46	12.4251	13.6173	13.5021	13.86	12.0974	12.0349	12.6802	13.3177	13.162	13.7942	12.4964	12.6757	12.6141	13.6639	13.4405	13.2829	12.4983	12.1213	12.0337	13.3679	13.6215	13.9232	1.41975	5.39504	2.04e-05	0.00198631
CFB	17	34996513	9.0623	9.05219	9.01935	11.1992	10.6346	11.147	9.43765	9.19758	9.27222	10.8888	10.6079	10.9063	8.94741	9.33375	9.04956	10.7261	10.6894	10.6843	8.94688	8.87139	9.19653	9.98784	10.5829	10.9304	1.49545	8.57533	1.83e-08	7.46e-06
IER3	17	35959790	9.15035	9.09258	9.30685	10.4428	10.4464	10.2681	9.07927	9.24342	9.16837	10.4525	10.3978	10.6917	9.32871	9.00018	9.22466	10.2091	10.0939	9.90706	9.23073	9.18434	9.28268	9.79848	10.2211	11.009	1.11029	5.6713	1.05e-05	0.00117642
H2-T23	17	36029773	11.266	11.4812	11.8118	12.446	12.4432	12.6751	10.8671	10.7657	11.9181	12.2258	11.7211	12.2579	11.2732	11.5164	11.5875	12.4076	12.3557	12.5938	11.7049	11.4347	11.0387	12.2033	12.395	12.6655	1.02849	5.66116	1.08e-05	0.00119908
UBD	17	37332650	9.75291	9.75391	10.0861	12.9289	12.741	12.8004	9.22512	9.53133	9.35477	12.5049	12.4951	12.819	9.78192	9.69996	9.49793	11.9572	12.6403	12.3346	9.64412	10.09	9.51878	12.454	12.7793	13.0401	3.00684	17.141	3.26e-14	1.79e-10
TREM3	17	47724273	8.76924	8.78345	8.81088	10.6975	10.5563	10.6611	9.12708	8.98577	8.90469	10.2422	10.4058	10.7237	8.86791	8.91232	8.84419	9.92383	10.5385	10.0967	8.83182	8.9483	9.08279	9.84536	10.4388	10.7233	1.38152	8.23581	3.63e-08	1.34e-05
LRG1	17	56259141	10.2832	10.1681	10.5824	11.6823	11.4001	11.6913	10.6264	10.4958	10.6321	11.5734	11.435	11.3636	10.8056	10.5578	10.7299	11.2314	10.9648	11.0569	10.4523	10.0787	10.343	11.0372	11.8317	12.1035	1.36612	6.62122	1.17e-06	0.000216467
LBH	17	73291143	11.9314	12.0477	12.0805	11.0782	10.8953	10.9713	11.891	12.0176	11.6554	10.802	11.1365	10.8023	11.7194	11.6246	11.7317	10.814	10.4003	11.9175	11.881	11.8845	11.9777	10.9397	11.1318	10.4354	-1.07878	-5.96291	5.31e-06	0.000709774
XDH	17	74233724	9.30459	9.2667	9.38717	10.6464	10.474	10.2932	9.36035	9.0674	9.37201	10.4068	10.1123	10.7824	9.28581	9.0889	9.19168	10.0198	10.0012	10.7811	9.78041	9.26644	9.28547	10.259	10.6207	10.7014	1.08295	7.10601	3.98e-07	9.06e-05
EIF2AK2	17	79251945	10.8005	10.3086	10.6346	11.5769	11.7767	11.7246	10.5412	10.1132	10.5415	11.6276	11.5742	12.0822	10.4572	11.0594	10.6808	11.7542	11.4712	11.7145	10.4762	10.4308	10.2506	11.4474	11.8539	11.7638	1.30245	8.27093	3.38e-08	1.27e-05
TTR	18	20665250	8.81377	8.24536	9.09461	8.41786	8.60296	8.32264	9.53904	9.22826	9.26428	9.69556	8.89063	8.32408	8.67155	8.29734	8.25206	8.38613	8.32566	8.43534	10.5567	9.02288	9.06995	8.25519	8.34728	8.18058	-1.28883	-5.60378	1.24e-05	0.00132486
D0H4S114	18	33596730	9.9796	10.0223	9.5618	8.48744	8.54759	8.47365	9.7771	9.79521	9.90066	8.58953	8.49497	8.5625	9.8634	9.82644	9.87261	8.51023	8.50284	8.79307	9.62528	9.74889	9.98139	8.95436	8.60805	8.43662	-1.11884	-8.71717	1.38e-08	5.84e-06
SLC12A2	18	58106371	11.4586	11.3605	11.338	9.93586	10.0783	9.86032	11.0729	11.0525	11.003	10.0485	10.1049	10.026	10.9354	10.6006	10.8701	9.90699	9.885	10.2301	11.3226	11.1428	11.1918	10.4347	10.1522	9.62511	-1.14838	-5.81929	7.44e-06	0.000915464
EG240327	18	60405881	9.14787	9.08502	9.31424	11.3116	11.286	11.4874	8.66409	8.93226	9.23277	10.6306	10.4769	11.0474	9.25948	9.1337	9.19504	10.9223	11.1705	11.3491	9.14473	9.23291	8.97914	10.9143	11.4109	11.4856	2.15131	13.2415	5.87e-12	1.48e-08
BATF2	19	6172326	8.48034	8.38875	8.5395	10.2245	9.87098	10.1716	8.32403	8.45935	8.42607	9.73149	10.0175	10.1543	8.36393	8.4189	8.49049	9.79358	9.90059	10.2573	8.51909	8.37293	8.46618	9.62752	10.3039	10.4092	1.66079	10.7213	3.35e-10	2.97e-07
PRDX5	19	6982048	9.46018	9.45598	9.68174	11.0915	11.2153	11.1914	9.63041	9.58601	9.7279	10.9066	10.8663	11.1765	9.44529	9.7333	9.32565	10.5044	10.9192	10.2207	9.34455	9.62865	9.73945	10.095	10.6809	11.4729	1.17873	5.31944	2.44e-05	0.00223599
SLC15A3	19	10932189	10.4717	10.5291	10.4152	11.9789	11.7163	11.7062	10.2336	10.0495	10.4174	11.6857	11.6299	11.9442	10.4595	10.2319	10.2014	11.3682	11.1886	11.4264	10.6741	10.5081	10.2198	11.4764	11.7894	12.0313	1.29836	7.47471	1.79e-07	4.85e-05
MS4A6D	19	11664515	8.71764	8.87152	8.83218	11.4847	11.1903	11.8625	8.67495	8.736	8.8761	11.0419	10.7679	11.4479	8.61288	8.61472	8.60846	10.3209	10.9631	10.6602	8.65381	8.94293	8.84641	9.86361	11.1874	11.7954	2.13441	7.77732	9.4e-08	2.86e-05
CD274	19	29462325	10.7392	10.6375	10.5024	12.7003	12.6575	12.7618	10.7003	10.5152	10.6802	12.6107	12.3114	12.8378	10.9427	10.6462	10.7089	12.1422	12.3269	12.5575	10.6713	10.5807	10.453	12.1651	12.6836	12.7278	1.95714	12.1914	2.93e-11	5.43e-08
CH25H	19	34548423	8.73054	8.72648	8.73514	9.71786	9.78995	9.47665	8.56018	8.50886	8.50101	9.28881	9.43977	9.99081	8.38951	8.35399	8.73359	9.26483	9.23323	9.37213	8.44494	8.48617	8.49242	9.04978	9.68001	10.1466	1.15094	6.62551	1.16e-06	0.000215398
IFIT2	19	34650567	9.19041	8.94662	8.83577	10.4953	10.7024	10.7972	9.04866	8.96672	9.01724	11.033	10.552	10.4528	8.90834	8.98592	8.8355	10.4855	10.7809	10.7575	8.89049	9.02021	9.06735	10.1156	10.3759	10.4323	1.31524	9.76406	1.86e-09	1.26e-06
IFIT3	19	34662957	12.1732	11.3286	11.3803	13.2974	13.3902	13.4155	11.8704	11.4957	11.9386	13.6972	13.3675	13.4488	11.5373	11.4964	11.1459	12.9054	13.0295	13.4422	11.5739	11.4321	11.6129	12.9762	13.5007	13.7378	1.86524	10.7563	3.15e-10	2.91e-07
SCD1	19	44469114	12.0393	12.2496	12.1709	11.4029	11.1617	11.0762	12.3403	12.0655	13.3319	11.6433	11.2703	11.4147	12.1056	12.8175	12.3865	11.0432	11.5795	12.8652	13.2497	12.1554	12.0098	10.988	11.3985	11.3839	-1.21482	-4.4257	0.00021327	0.0112816
ADD3	19	53321314	12.3915	12.318	12.1675	11.17	11.0298	10.9527	12.3817	12.1393	12.1619	11.3038	11.0844	11.2165	12.2156	11.9803	12.1298	10.7181	10.5642	11.3339	12.4164	11.7943	12.0374	11.0513	11.2816	10.6803	-1.07831	-5.1907	3.32e-05	0.00285067
LOC100041504	Un|NT_166434.1		12.5768	12.6004	12.4735	10.8407	10.5137	10.7748	12.5072	12.6467	12.8076	11.4306	10.8693	9.80763	12.3864	11.9917	12.528	9.81123	9.9465	11.3096	11.9715	12.3036	12.5352	11.1427	11.1126	10.6559	-1.29971	-4.89013	6.88e-05	0.0050142
TIMP1	X	20451675	9.14944	8.87399	9.01991	11.1547	11.375	10.8706	8.77373	9.11577	8.93522	10.7826	10.9221	11.4524	8.75699	8.76986	8.78633	10.69	10.6627	10.2948	9.00924	8.90099	8.87846	9.6803	10.766	11.4079	1.68849	6.7806	8.19e-07	0.000161176
ERDR1	Y	90785442	12.1603	11.5903	11.83	11.4078	10.639	11.6109	13.1754	11.8233	12.1145	12.9311	12.1562	12.5242	11.7966	11.4348	10.5267	12.2822	12.0053	12.493	12.2024	11.6557	12.36	11.1569	10.9836	10.9058	-1.05724	-5.26239	2.8e-05	0.00248376
Non Classified
LOC100044430			10.5673	10.3265	10.4125	12.1982	12.2359	12.334	10.7111	10.5364	10.6418	11.8932	11.5916	12.0997	10.5628	10.7463	10.4208	11.5132	11.9362	11.683	10.3232	10.4436	10.4911	11.2334	12.0326	12.4354	1.48117	7.19057	3.31e-07	7.8e-05
LOC100045567			11.7217	11.9217	11.3318	13.1467	13.4124	13.2841	12.0274	11.9114	11.6551	13.3453	13.2632	13.4628	11.915	12.2418	12.2905	13.3422	13.5955	13.18	11.7904	12.0504	11.7838	13.4507	13.2142	13.1986	1.41298	8.78227	1.21e-08	5.38e-06
LOC100048346			10.3999	9.90388	9.79355	11.8225	11.7362	11.9508	10.1949	10.1375	10.2357	12.0588	12.0435	12.0481	9.8534	9.9883	9.75114	11.945	12.1006	12.0016	10.0769	9.92367	9.99713	11.3866	12.0117	11.9964	1.79902	10.5156	4.8e-10	3.81e-07
LOC100048461			8.85128	9.26862	9.19106	10.3637	10.7407	10.4139	8.95201	9.10658	9.19313	10.0043	9.55625	10.1963	8.89934	8.97435	8.93046	9.62716	10.0954	9.91457	9.01234	9.23273	9.07815	9.54887	10.3748	10.6196	1.07336	5.70617	9.71e-06	0.00111916
LOC100048556			8.20415	8.17693	8.45813	9.81657	10.3343	10.1394	8.28659	8.36551	8.241	9.69088	9.91422	9.87609	8.30375	8.30832	8.30111	9.63947	10.4027	10.2436	8.25204	8.40598	8.26603	9.26494	10.0367	10.556	1.64451	8.47147	2.25e-08	9.11e-06
LOC380706			9.65949	9.64178	9.91627	11.3624	11.5108	11.364	9.72885	9.59494	10.1324	11.2358	11.2415	11.2891	9.75618	10.2199	9.76873	11.3726	11.2782	11.3007	9.99616	10.0387	9.81596	11.0559	11.3563	11.6198	1.39372	8.9855	8.14e-09	4.05e-06
LOC380805			11.5505	11.9402	11.8206	11.2417	11.2622	11.2878	11.2377	11.8385	11.8176	10.8722	10.2317	11.0797	11.2835	11.3133	11.4196	10.5154	11.2811	11.1964	11.0393	12.7258	12.5438	10.7156	11.2784	11.2343	-1.0269	-3.44186	0.00232659	0.0585931
LOC384419			11.6012	11.3025	11.1844	11.1533	11.1086	10.8732	11.1815	10.8796	12.1379	10.6459	9.76795	11.435	11.1263	11.1639	11.5404	10.3447	11.6928	11.1272	12.9235	11.4934	11.5613	10.734	10.7489	10.843	-1.21745	-4.72938	0.000101655	0.00665181
LOC544904			11.7196	11.8943	11.8698	11.102	11.2541	11.3244	11.0164	11.9309	11.7799	10.8556	10.0656	11.2129	11.206	11.2199	11.4394	10.678	11.3879	11.43	11.3542	12.6697	12.7057	10.6359	11.3587	11.0555	-1.22647	-3.50506	0.00199969	0.0529456
LOC623121			9.09496	9.20516	9.17688	10.249	10.1981	10.5959	8.92858	8.96785	9.41387	10.2353	9.96011	10.2662	8.91362	9.35631	9.16226	10.026	9.98372	10.3784	9.02795	9.15442	8.91411	9.57624	10.5637	10.6826	1.24203	6.3388	2.23e-06	0.000360081
LOC637227			12.7805	13.2768	13.8929	12.4539	12.2779	12.6285	12.5983	13.3786	13.2557	12.8542	12.5824	13.0337	12.2766	12.4358	12.9561	12.0748	13.0644	13.4741	14.1786	13.4075	12.8197	12.8533	12.4014	12.0446	-1.03554	-4.23205	0.000342316	0.0154112
LOC666661			10.4465	10.6506	10.201	9.59211	9.58723	9.64949	10.2171	10.4115	10.3462	9.60484	9.34314	9.21483	10.3875	10.1255	10.5435	9.37254	9.03971	9.77375	10.2273	10.4845	10.206	9.44715	9.18473	9.11538	-1.05683	-8.18895	4e-08	1.44e-05
LOC667370			9.45663	9.305	9.54541	11.1074	11.3262	11.5398	9.52659	9.46786	9.99494	11.7285	10.9504	11.2369	9.39568	9.99918	9.24032	11.0077	11.374	11.2455	9.25104	9.412	9.52642	10.6344	11.3953	11.6936	1.84463	9.56571	2.69e-09	1.67e-06
LOC675594			8.63751	8.39876	8.66338	9.68849	9.8453	9.81296	8.4811	8.4507	8.36022	9.48289	9.52419	9.62917	8.49699	8.41193	8.47317	9.43874	9.81089	9.75391	8.44167	8.50207	8.42449	9.5462	9.70237	9.58105	1.1538	10.9399	2.3e-10	2.21e-07

## Sheet: Suppl Table 1E 
Supplemental Table 1E: Gene expression signature during Salmonella infection: Genes diffrentially regulated in all 4 congenic strains during infection
TargetID	Chromosome	Location	Ity_D0	Ity_D0	Ity_D0	Ity_D3	Ity_D3	Ity_D3	Ity 3_D0	Ity 3_D0	Ity 3_D0	Ity 3_D3	Ity 3_D3	Ity 3_D3	RecG_D0	RecG_D0	RecG_D0	RecG_D3	RecG_D3	RecG_D3	RecN_D0	RecN_D0	RecN_D0	RecN_D3	RecN_D3	RecN_D3
STAT1	1	52217485	11.4789	11.1409	11.2552	12.758	12.4034	12.3781	11.369	11.2398	11.4575	12.7314	12.3936	12.7257	11.2555	11.7596	11.2885	12.6815	12.344	12.5665	11.3612	11.3322	11.1663	12.4584	12.7433	12.4943
ADAM23	1	63640153	10.2701	10.2543	10.1566	8.99344	9.00445	8.84274	10.1624	9.91405	9.98065	8.99516	8.99888	8.79948	10.0247	9.79753	9.67522	8.69688	8.69344	8.89037	10.3821	10.0399	10.0771	9.13107	8.92849	8.77698
PRELP	1	135806917	11.2243	11.3588	11.1882	9.6363	9.44273	9.57038	10.848	10.9123	10.9728	9.44356	9.08184	9.43427	10.9269	10.8456	10.9417	9.5621	9.26168	9.85121	11.6272	11.1099	11.3304	10.2834	9.95639	9.51124
CHI3L1	1	136086423	8.5586	8.71817	8.65065	9.94666	9.98572	10.3838	10.9945	11.1173	10.8219	12.9257	12.6802	13.0972	10.7012	11.1005	10.5853	12.3276	12.5349	12.3514	8.68898	8.6382	8.92299	9.37104	9.96332	10.264
XCL1	1	166861931	8.97782	8.8931	9.00935	10.32	10.3618	10.3388	8.84481	8.79165	8.9401	10.2671	10.4317	10.3813	8.91366	8.95057	8.89916	9.96182	10.0996	10.2499	8.77728	9.31827	9.02422	9.96473	10.4255	10.3472
SLAMF8	1	172581377	9.68638	9.7008	9.61255	11.6644	11.6705	11.5959	10.0449	10.0367	9.8941	11.5458	11.345	11.4201	9.75642	10.013	9.70456	11.4033	11.3835	11.3932	9.98188	9.99021	9.94733	11.2302	11.4867	11.6102
FCGR4	1	172959813	12.1261	11.7657	11.8781	14.0321	14.195	14.0328	11.6469	11.5395	11.8194	13.7264	13.8095	14.213	11.7592	11.6498	11.5666	13.9824	14.4007	14.1233	12.0085	12.3012	11.8495	14.1446	14.1414	14.0188
IFI205	1	174011998	9.27261	9.49112	9.705	11.5978	11.4459	12.1566	9.27721	9.59912	9.61516	11.1954	10.8861	11.5329	9.51812	9.6867	9.44275	10.9429	11.4525	11.1843	9.25839	9.79689	9.52704	10.3957	11.5649	11.9575
MRC1	2	14253066	11.5138	11.802	11.6098	10.0957	10.146	9.75197	11.3621	11.2327	11.2569	10.1066	9.82894	10.0003	11.6493	11.0556	11.0771	9.97822	10.3859	10.181	11.9242	11.5427	11.499	10.5823	10.117	10.0319
IL1RN	2	24206918	8.50457	8.45756	8.35158	10.8316	10.5732	10.5173	8.32012	8.41103	8.45794	10.3887	10.3307	10.8743	8.53076	8.41917	8.59573	10.0928	9.83186	9.65482	8.46457	8.27256	8.4384	8.99233	10.1229	10.8767
AA467197	2	122464959	8.49509	8.30444	8.42537	11.5556	11.7642	11.1695	8.56788	8.39515	8.34117	11.4009	11.3912	12.032	8.38524	8.25469	8.41734	10.8677	11.0684	10.3672	8.42101	8.47963	8.59728	9.35836	11.1084	11.7234
HDC	2	126593667	8.6717	8.58119	8.54891	10.6829	10.9146	10.5571	8.76964	8.77417	8.69803	10.3684	10.5673	10.7777	8.62385	8.721	8.55206	9.70502	10.1221	10.0526	8.57003	8.56172	8.77196	9.54367	10.5238	10.8675
IL1B	2	129364570	10.3105	10.4777	10.3542	13.3602	13.3261	13.229	10.2695	10.4157	10.5668	12.9861	12.8035	13.544	10.3203	9.7251	9.88301	12.3657	12.7482	12.1272	10.0865	10.4065	10.3424	11.7713	12.7772	13.5053
SAMHD1	2	156927540	11.5143	11.2292	11.2091	12.8549	12.7326	12.6413	11.5493	11.3034	11.4934	12.9249	12.627	12.5708	11.2926	11.4453	11.3106	12.4144	12.389	12.6653	11.3472	11.1632	11.5471	12.3017	12.6152	12.6397
TGM2	2	157942264	11.8295	12.0692	11.9791	13.6183	13.4896	13.388	11.8881	11.854	11.9687	13.0294	13.1186	13.3891	11.8037	11.7602	11.9928	13.1354	12.9914	13.3642	11.9755	11.847	11.7016	13.0736	13.5334	13.4096
CEBPB	2	167688915	10.7809	10.6758	10.6509	12.7386	12.4111	12.4296	10.7719	10.6914	10.7645	12.221	12.2713	12.5709	10.5618	10.432	10.7141	12.0605	12.0033	11.8588	10.8006	10.5055	10.5293	11.8611	12.3518	12.7689
GUCY1A3	3	81896464	10.9227	11.1146	10.6704	9.47506	9.35057	9.4481	11.1078	10.907	10.8151	9.75354	9.61255	9.46595	11.2256	11.0239	11.014	9.64438	9.3651	9.77423	11.1461	11.0348	11.2163	9.95034	9.52444	9.03023
HMGCS2	3	98114586	10.3845	10.7441	10.6488	9.53681	8.7324	9.5948	10.3807	10.5012	10.701	8.91192	8.88059	8.89906	10.4633	10.1493	10.3753	9.12866	8.80012	9.26516	10.7377	10.056	10.1715	9.29453	9.1896	8.87332
GBP5	3	142184690	8.67394	8.6105	8.5592	10.888	10.9692	10.7202	8.5979	8.40573	8.45351	11.0548	10.3916	10.341	8.57005	8.58466	8.58747	9.99635	10.4482	9.71713	8.59351	8.40164	8.74873	9.76816	10.816	10.2616
GBP3	3	142235597	11.2677	11.0527	10.8381	12.86	12.8319	12.7596	10.7892	10.9276	11.0481	12.6024	12.4692	12.7281	10.9704	11.1015	11.0056	12.1821	12.5303	12.6899	10.872	10.9809	10.8428	12.334	12.6532	12.6083
GBP1	3	142281846	8.49615	8.41455	8.27918	11.8276	11.7224	11.3799	8.40093	8.34857	8.4231	10.9263	10.5021	11.212	8.43977	8.50606	8.36476	10.9758	11.554	11.4412	8.35311	8.32266	8.38907	11.1531	11.2815	11.1212
GBP2	3	142283695	8.57555	8.64049	8.69218	11.9733	11.5992	12.0034	8.63678	8.62559	8.69072	11.0138	10.7063	11.6185	8.64047	9.23605	8.83277	11.1735	11.7587	11.3947	8.51654	8.65123	8.70023	10.8221	11.9323	11.7674
GBP6	3	142484560	9.10836	8.81984	8.8562	10.769	10.8351	10.5622	8.97973	8.99847	9.02601	10.7169	10.7555	10.8991	8.80077	9.0949	8.84809	10.6724	11.0051	10.6676	9.01753	8.90959	8.89164	10.6181	10.6816	10.5821
CCL21C	4	42016586	12.4148	12.4954	12.5728	10.8153	10.4882	10.7231	12.4648	12.5579	12.8116	11.566	10.7415	9.88931	12.3482	12.2023	12.3269	9.5619	9.75818	11.4267	12.0198	12.3199	12.3757	10.9436	11.0777	10.4341
CCL21A	4	42786574	13.3592	12.9447	13.1085	11.2791	11.2201	11.5411	13.0166	13.2948	13.388	11.8879	11.5283	10.1819	13.0631	12.6886	12.9237	10.3364	10.3076	12.2175	12.6891	12.9162	13.1634	11.7522	11.5779	11.3459
SMPDL3B	4	132288927	8.95628	8.89532	9.1923	11.5988	11.0928	11.3742	8.76151	8.89175	8.80997	10.8265	11.0632	11.7129	8.84409	8.90961	8.76407	10.4334	10.2435	10.2461	8.99564	8.97682	8.87367	10.3778	11.0568	11.4676
LOC100038882	4	155573982	11.338	10.538	10.5154	13.1477	13.4962	13.4953	11.6015	10.7042	11.0852	13.6235	13.5852	13.3362	10.8445	11.7038	11.4584	14.0408	13.919	13.0688	11.0043	11.0511	10.807	13.3634	13.261	13.6309
CXCL1	5	91968231	8.23494	8.39286	8.35629	9.87538	9.8704	9.70015	8.31061	8.35989	8.43432	10.1758	10.1609	10.0603	8.43674	8.33336	8.37342	9.50053	9.34145	9.30389	8.2848	8.31448	8.54551	9.53886	9.99601	10.8116
CXCL10	5	92346638	8.19591	8.20742	8.33911	9.75188	9.94374	10.1838	8.28272	8.32568	8.30541	9.96185	9.8395	9.97347	8.44023	8.25385	8.35359	9.79195	9.93801	9.49066	8.29178	8.22343	8.3144	9.6404	9.7292	10.2496
CXCL9	5	92752485	12.1104	11.6772	11.5233	14.7817	14.4739	14.7412	11.408	11.6142	11.6438	14.3739	14.3001	14.8456	11.8938	12.2364	11.6349	13.9973	14.4472	14.5353	11.1237	11.3233	11.2485	13.4847	14.4553	14.5239
GBP10	5	105645061	8.71709	8.46473	8.36609	10.5764	10.473	10.6873	8.52188	8.46997	8.51732	10.321	9.93051	10.08	8.70113	8.68817	8.3855	10.1594	10.653	10.1961	8.56582	8.66887	8.56692	9.98758	10.4284	10.2459
OASL1	5	115387574	8.79172	8.56101	8.46208	9.99624	9.98673	9.92933	8.98594	8.80703	8.82849	10.4936	10.3949	10.0031	8.62412	8.77013	8.78917	10.106	10.0473	9.85918	8.71701	8.40493	8.67479	9.68902	9.99844	10.2941
OAS2	5	121180506	9.33843	8.70039	8.79639	10.2925	10.5043	10.4651	9.35246	9.03926	9.09103	10.7462	10.7893	10.5721	9.08507	9.24171	9.04831	10.8066	10.6919	10.7355	9.14327	8.75466	8.92037	10.3629	10.63	10.4949
OAS1G	5	121335790	9.51052	9.18219	9.36088	11.029	10.9413	10.9924	9.60852	9.45016	9.51876	11.165	11.1099	11.2488	9.25074	9.59918	9.36882	11.0217	11.1758	11.1464	9.26135	9.31787	9.47784	10.7614	11.1184	11.1869
GPR109A	5	124313892	9.69982	9.57586	9.78564	11.4521	11.5358	11.3231	9.35523	9.46978	9.71577	11.3145	11.1409	11.6435	9.57875	9.4719	9.36963	11.2014	11.3727	11.3444	9.80187	9.83466	9.42608	11.1817	11.2983	11.6455
CCL24	5	136046780	8.20658	8.49129	8.39997	10.4384	10.4598	10.4282	8.33644	8.52259	8.5299	9.80576	9.69317	9.7299	8.38527	8.38645	8.31018	9.65165	10.1876	9.18553	8.43045	8.72306	8.49024	9.87385	9.96022	10.3711
SNX10	6	51540451	10.5066	10.6067	10.7123	11.9416	11.9846	11.737	10.5322	10.4277	10.1844	11.4624	11.2834	11.9116	10.3495	10.3815	10.4614	11.3167	11.7841	11.7312	10.6169	10.4835	10.3951	11.2548	11.9341	11.7909
GNG12	6	66896397	9.28314	9.31086	9.51443	10.7795	10.5819	10.6	9.43122	9.34328	9.44268	10.4611	10.2783	10.6522	9.37589	9.34705	9.33049	10.4736	10.6484	10.5416	9.4471	9.4621	9.32981	10.1534	10.5471	10.7818
USP18	6	121202335	9.48489	9.2261	9.24076	10.8891	10.9581	11.3518	9.43324	9.30356	9.62718	11.2908	11.0922	11.3166	9.12971	9.56409	9.17776	11.0521	11.5108	10.6946	9.19032	9.3863	9.23064	10.4938	11.3365	11.3981
CLEC4D	6	123220323	8.85575	9.02356	8.85296	11.097	11.3159	11.2299	8.94203	9.00216	9.06815	10.6461	10.6747	11.279	8.91526	8.75343	8.76243	10.1669	10.6079	10.1483	8.87568	8.9318	9.11159	9.71961	10.6276	11.4253
CLECSF9	6	123281789	8.19647	8.28695	8.24241	10.3936	10.3247	10.9125	8.39575	8.26602	8.41481	10.1686	10.1311	10.8989	8.29698	8.34135	8.22585	9.39862	10.1579	9.47599	8.21026	8.30388	8.33756	8.73611	10.1069	11.0643
APOE	7	20281958	12.7372	12.4375	12.6912	11.4079	11.4508	11.2489	12.6386	12.8267	12.587	11.7504	11.5182	11.1791	12.7775	12.5986	12.9524	11.9006	11.5233	11.4455	12.7031	12.4652	12.6741	11.458	11.5335	11.6061
MRGPRA2	7	47332113	8.59701	8.47974	8.50406	10.5493	10.6158	10.5808	8.71663	8.72807	8.58167	10.1078	10.3902	10.6423	8.5813	8.56322	8.54858	9.75753	10.0684	9.68286	8.67993	8.58817	8.60411	9.53063	10.3855	10.7618
DBP	7	52965323	10.5818	10.6819	12.0018	9.44148	9.35527	9.39777	10.6835	10.7135	10.4424	9.52166	9.40521	9.4235	10.5293	10.3344	10.548	9.36132	9.18192	9.41139	10.3764	10.6828	10.5877	9.48764	9.36788	9.40102
SAA3	7	53967541	8.17993	8.29879	8.21863	11.5533	10.731	12.1202	8.34945	8.27918	8.36102	10.8212	11.3933	12.2045	8.17977	8.22894	8.22357	10.4779	11.4034	9.59921	8.1787	8.16909	8.39854	8.81716	10.5371	11.4644
GVIN1	7	113300360	11.3541	10.9267	10.9574	12.6245	12.8638	12.8317	11.4491	11.2751	10.9148	12.6753	12.7727	12.7304	11.1239	11.6096	11.1485	12.4182	12.4694	12.2135	10.9992	11.2536	11.3458	12.3482	12.5829	12.5001
SBK	7	126272619	11.6769	11.9234	11.7709	10.7718	10.3372	10.8376	11.4462	11.7117	11.6336	10.4263	10.6729	10.3425	11.8475	11.7155	11.7698	10.3798	9.73503	10.3558	11.7968	11.7415	11.6791	10.2712	10.6322	10.6238
IFITM1	7	148155488	12.1547	12.1901	12.2452	13.4122	13.4265	13.3852	11.7445	11.8507	12.1591	12.9973	12.9315	13.2826	11.8926	11.6525	12.0172	12.6915	12.9412	12.9454	11.9552	12.2525	12.0351	12.9631	13.348	13.4836
IFITM3	7	148195585	13.3979	13.0988	13.3034	14.4697	14.3561	14.3238	13.3868	13.0742	13.4099	14.5715	14.5576	14.5154	13.1811	13.1075	13.1822	14.3721	14.4486	14.8396	13.5341	13.2967	13.3804	14.4131	14.7409	14.4518
IRF7	7	148449558	9.17493	8.8871	8.87967	10.4571	10.6945	10.6068	9.17179	8.97558	9.01099	10.8272	10.9532	10.6374	8.92519	9.15612	9.01808	10.8866	10.5391	10.7067	9.13369	8.95022	9.03283	10.4284	10.6662	10.9609
GAS6	8	13465374	10.7282	10.6527	10.7028	9.17449	9.21872	9.04085	10.8597	10.6122	10.6899	9.56333	9.20998	9.45426	10.518	10.3957	10.5582	9.13086	9.29082	9.76177	10.8033	10.7148	10.6368	9.47857	9.73762	9.35959
MLKL	8	111311797	9.17466	9.21707	9.17816	11.0093	11.0672	10.761	9.12483	9.17999	9.15371	10.7394	10.7316	10.9347	9.10949	9.03168	9.25256	10.8252	10.9688	10.7154	9.17609	9.23727	8.9791	10.7938	11.0544	11.1098
HP	8	112101393	9.12297	9.49881	9.48896	11.2756	11.0835	11.4444	10.0865	9.93437	10.3071	11.5021	11.1262	11.5856	9.75051	9.85139	9.62101	10.5371	11.0479	11.0272	10.0756	9.65899	9.92104	10.4454	11.3813	11.6303
MMP13	9	7283143	8.82219	8.67212	8.4326	10.6287	11.0629	10.9069	8.48107	8.56135	8.53447	10.7767	10.7534	11.1871	8.65551	8.4892	8.49062	10.4095	10.6326	10.957	8.50822	8.47763	8.62102	10.6529	11.1474	11.0822
MMP3	9	7455747	8.44935	8.35031	8.54046	9.92671	10.2766	10.3721	8.46981	8.34921	8.3621	10.3303	9.94434	10.3866	8.48201	8.47299	8.40845	9.68988	9.77734	9.1546	8.56564	8.44261	8.55983	8.92585	9.93672	10.749
E330016A19RIK	9	78430526	9.63348	9.58992	9.66065	10.7236	10.7232	10.6361	9.46418	9.58536	9.53277	10.5371	10.6902	10.8393	9.6	9.65441	9.73327	10.9748	10.8054	10.6413	9.56886	9.6156	9.40293	10.6091	10.8567	10.7851
CCRL2	9	110957637	8.72486	8.72636	8.63778	10.2131	10.0366	10.2401	8.82934	8.71335	8.77459	10.1525	10.1858	10.3926	8.62495	8.80718	8.70827	9.80627	9.90995	9.59949	8.79327	8.79309	8.81783	9.50797	10.0694	10.3106
TCF21	10	22537507	11.6125	11.6043	11.6699	9.88716	9.62495	9.46719	10.8204	11.0776	11.0183	9.82066	9.47489	9.55225	11.2544	10.8127	10.8603	9.77782	9.69937	9.82478	11.2591	11.4838	11.2744	10.1468	9.82169	9.53073
A630077B13RIK	10	33846122	9.9111	9.77493	10.2721	12.1721	11.7815	12.1231	9.85421	9.96272	9.97484	12.1215	11.7162	12.1743	9.82915	9.99253	9.90754	11.879	12.0175	11.9812	9.91069	9.94536	10.0187	11.544	11.8966	12.2332
LILRB4	10	51213947	8.71722	8.6631	8.94696	10.0667	10.442	10.473	8.59032	8.75211	8.66068	10.1867	9.8392	10.1843	8.60343	8.55887	8.62021	9.67981	10.2355	9.75639	8.73533	8.75674	8.84737	9.6422	10.0675	10.7421
GP49A	10	51480632	9.9286	9.33796	9.77801	11.1235	11.5927	11.3458	10.0689	9.79645	9.27959	11.4676	11.4327	11.3595	9.82338	9.15333	9.32825	10.5634	11.0432	10.6979	9.699	9.1751	9.76308	10.8637	11.1232	11.2092
PPA1	10	61069426	11.1456	10.9594	11.0315	12.3528	12.4238	12.4078	10.9657	11.0253	11.1032	12.5102	12.7881	12.8171	11.0255	11.2936	11.1025	12.7608	12.633	12.7244	11.1187	11.0839	10.9559	12.2332	12.6434	12.5702
1200002N14RIK	10	87785744	9.93614	9.77312	9.8282	11.5636	11.3581	11.2959	9.92249	9.95381	10.0141	11.1223	11.1849	11.4935	9.88426	9.59313	9.83326	10.9613	11.0635	11.3673	9.92125	9.82427	9.95774	10.9253	11.4629	11.3204
IFNG	10	118441047	8.4728	8.61753	8.51974	11.9508	11.2791	11.5094	8.48256	8.47649	8.43138	11.4517	11.2147	11.6553	8.42352	8.51792	8.50602	11.5662	11.471	10.9158	8.448	8.64969	8.51359	10.2126	11.4984	11.8869
IGFBP3	11	7106357	10.3867	10.4993	10.2424	8.84337	8.7258	8.77199	10.8346	10.5836	10.5359	9.12076	8.90869	8.64881	10.458	10.2071	10.2445	8.81391	8.80336	9.03642	10.1684	10.2072	10.7544	9.11715	8.72654	8.72891
UPP1	11	9035990	8.63931	8.80303	8.59469	12.435	12.2103	12.3366	8.60659	8.86189	8.73577	11.7448	11.992	12.3918	8.93213	8.64472	8.7545	11.1919	11.4461	11.0196	8.62843	8.71095	8.84023	10.925	12.0736	12.6419
TGTP	11	48799202	8.52197	8.45332	8.38543	9.8715	9.89666	10.0677	8.46112	8.39619	8.42098	10.0106	9.73779	9.86516	8.37636	8.48084	8.37444	10.0094	10.1041	9.77863	8.25443	8.37852	8.3557	9.63126	9.67815	10.1912
IFI47	11	48910304	10.8323	10.8112	10.5109	12.8781	12.7784	13.0469	11.0248	10.8716	11.12	13.0618	12.5609	12.8737	10.7172	10.9983	10.6855	12.8999	12.9081	12.2056	10.5153	10.7265	10.8301	12.5934	12.8297	12.9487
IRF1	11	53586376	10.5381	10.524	10.346	12.2993	11.9957	12.0097	10.0486	10.3275	10.4485	12.0001	11.6697	11.9815	10.1939	10.3527	10.2619	11.7908	11.9288	12.0674	10.0332	10.3029	9.98707	11.7884	12.216	12.2124
IRGB10	11	58002187	8.85068	9.10316	9.1358	11.6642	11.8518	11.8935	8.37813	8.33345	9.39736	9.8675	10.6224	11.08	8.81213	9.39839	9.09823	11.1888	11.7608	11.4679	8.93225	9.2461	8.49889	11.4944	11.6827	11.9312
IGTP	11	58020808	11.6391	10.9817	11.1638	13.6017	13.659	13.6657	11.1632	11.2653	11.1733	13.4818	13.4637	13.6047	11.0143	11.4895	11.0335	13.5155	13.6072	13.7349	11.0384	11.1421	10.9196	13.5936	13.6273	13.5642
IIGP2	11	58038682	11.5023	10.9793	11.0885	12.9398	12.6584	12.7009	11.0928	10.9936	11.3887	12.8449	12.8281	12.914	10.9923	11.0601	11.0035	12.757	12.6563	13.1408	11.1742	11.0732	10.8576	12.7254	13.2225	12.808
ATP2A3	11	72794038	11.8223	11.5103	11.4438	10.5245	10.3161	10.0942	11.8017	11.601	11.5497	10.8194	10.517	10.5594	11.6684	11.448	11.6129	10.1973	10.0533	10.7074	11.9596	11.1226	11.5594	10.8294	10.2835	10.2591
LGALS9	11	78776926	10.1423	9.95026	10.1562	11.0384	11.4009	11.0387	10.5337	10.2248	10.4224	11.9669	11.7648	11.5147	10.2163	10.5736	10.1954	12.1981	12.1274	11.4634	10.2006	10.3587	10.406	11.786	11.527	11.2679
CCL7	11	82045712	8.14616	8.18972	8.26631	10.2048	10.4138	10.2832	8.26143	8.26856	8.31925	10.1441	10.2874	10.6762	8.21924	8.31306	8.15741	9.82031	10.0094	9.84572	8.19623	8.08277	8.27568	8.83211	10.4025	11.4122
CCL3	11	83461771	8.76965	8.57612	8.59393	10.4881	10.0973	10.3651	8.41621	8.49757	8.4653	10.4613	10.4977	10.9497	8.51123	8.49765	8.55351	9.85381	10.0263	9.60416	8.46149	8.60788	8.62975	9.12775	9.89605	10.781
CCL4	11	83477020	8.73617	8.64264	8.61056	10.3256	10.0324	10.2561	8.50662	8.45989	8.55887	10.4136	10.4172	10.6814	8.52782	8.661	8.53198	9.8279	10.0843	9.80544	8.43709	8.71102	8.61894	9.52821	9.69904	10.9371
OTTMUSG00000000971	11	83517604	9.14311	9.26842	9.82426	11.2529	11.4277	11.0529	9.25476	9.49386	9.58802	10.6677	10.5636	10.8497	9.36586	9.37408	9.36401	10.4988	10.9783	10.9854	9.52236	9.83549	9.57804	10.7592	10.9647	11.5962
DHX58	11	100556520	9.92796	9.63941	9.76812	10.9023	10.9194	10.8657	10.0103	9.7122	9.94488	11.0574	11.2052	11.1377	9.78025	9.91544	9.67229	10.9618	10.8343	10.9789	9.74148	9.67992	9.72934	10.865	10.9814	10.9952
SOCS3	11	117827500	9.53011	9.59246	9.8052	11.6962	11.1638	11.4918	9.62217	9.83101	9.51502	11.4904	11.3831	11.939	9.57664	9.84474	9.46791	10.9997	10.8322	11.2019	9.63942	9.59421	9.60609	10.4995	11.6418	11.8591
RNF213	11	119348499	12.6278	12.0857	11.7888	13.471	13.5879	13.4489	12.6644	12.4535	12.227	13.9047	13.91	13.7947	12.4443	12.5284	12.3075	13.7072	13.3214	13.6208	12.3147	11.9799	12.2864	13.5604	13.6845	13.3668
TYKI	12	26469215	9.73722	9.41772	9.33515	10.634	10.7993	10.7124	10.1172	9.74841	9.74091	11.1733	11.1477	10.884	9.79918	10.5546	10.0143	11.4758	11.4216	10.5743	9.63662	9.65887	9.66147	11.1232	10.6641	10.6121
SERPINA3F	12	105459192	10.2103	9.57963	9.86984	13.6981	13.6172	13.7008	9.52266	9.58561	9.46935	13.6169	13.402	13.6175	9.82341	10.1407	9.4458	13.3786	13.6088	13.7723	9.49193	9.83458	9.45501	13.3536	13.6827	13.5418
SERPINA3G	12	105480110	13.3778	12.811	13.0832	15.002	14.8918	14.9791	12.8123	12.9764	12.8636	14.7807	14.7512	14.9996	13.1016	12.9959	12.7451	14.7576	14.8171	14.8584	12.8144	12.8381	12.6754	14.7779	14.9432	14.8443
WARS	12	110098379	9.93344	9.75352	9.70107	11.5616	11.5121	11.2227	9.81244	10.0123	9.8535	11.1847	11.4678	11.4429	9.90579	9.84502	9.89951	11.3597	11.1329	11.6983	9.89119	9.70804	10.083	11.3955	11.438	11.3919
TNFAIP2	12	112692827	9.19279	9.15352	9.03249	10.4898	10.4976	10.2988	9.09686	9.12757	9.02144	10.6939	10.6563	10.9574	9.05319	9.41956	9.33181	10.5159	10.314	10.2522	9.24037	9.24038	9.04538	10.3636	10.42	10.8944
HK3	13	55005985	9.6399	9.55219	9.49881	11.9459	11.8112	11.3526	9.54333	9.44517	9.43141	11.5961	11.578	11.8817	9.68168	9.48628	9.34227	11.5073	11.5228	11.7968	9.67217	9.54846	9.50932	11.634	11.9578	11.6917
GDF10	14	34748248	9.8463	10.089	10.2651	8.75024	8.48126	8.68728	10.3555	10.1622	9.93527	8.78865	8.74707	8.80853	10.0294	9.80482	10.033	8.66609	8.58821	9.18211	10.3429	10.0775	10.0958	9.06519	9.1174	8.7043
D14ERTD668E	14	58303077	11.4075	11.0069	10.8109	12.3446	12.3475	12.4156	11.1486	11.0121	11.2291	12.511	12.103	12.1802	11.1936	11.0934	10.808	11.7727	12.2697	12.1734	10.8469	11.2218	11.1819	11.9376	12.167	12.6368
PHF11	14	59895771	10.0651	9.84278	9.87711	11.4031	11.3192	11.426	10.0206	9.9562	10.0461	11.3877	11.0664	11.1294	10.025	10.0511	9.87569	10.8477	11.0489	11.1711	9.94821	9.97641	10.1735	10.8593	11.2586	11.4251
D14ERTD668E	14	59975211	8.96492	8.69506	8.64798	10.2387	10.4113	10.5175	8.73325	8.73543	8.90193	10.0614	10.0151	10.3042	8.75642	8.58625	8.83787	9.83367	10.3011	10.3657	8.7871	8.77162	8.99749	9.7269	10.4092	10.5337
IRG1	14	103046977	8.21247	8.1452	8.09061	11.9921	12.2618	12.035	8.26688	8.21629	8.28284	12.0633	11.869	12.5507	8.1643	8.29926	8.10508	11.4408	11.5429	10.8843	8.17472	8.1089	8.19549	10.2113	11.8299	12.466
SEPP1	15	3229615	11.3699	11.5299	11.2138	10.0028	9.94223	9.98373	11.2973	11.2675	11.4779	10.1231	9.69498	9.93816	11.3314	11.2522	11.2958	10.0948	10.0718	10.1021	11.5503	11.3333	11.4307	10.412	10.1243	9.95834
LY6A	15	74825415	13.8277	13.7904	13.7338	15.058	14.9743	15.2948	13.727	13.7882	14.0012	14.909	14.809	15.0228	13.5051	13.5786	13.5862	14.7558	15.0106	15.1122	13.6701	13.6891	13.9002	14.5504	15.0464	15.0544
LY6C1	15	74875945	12.6999	12.6692	12.4627	14.484	14.3024	14.6208	12.7393	12.8136	13.0031	14.3034	14.0672	14.0257	12.7084	12.7505	12.3996	14.0432	14.3348	14.0912	12.4538	12.8804	12.9546	13.8831	14.2228	14.3191
ST6GAL1	16	23360235	12.6686	12.6599	12.6994	11.6962	11.3048	11.2376	12.4275	12.6432	12.5477	11.5334	11.1671	11.5057	12.4259	12.171	12.3842	10.9066	10.9664	11.6184	12.6907	12.2791	12.4694	11.3599	11.604	11.1783
PARP14	16	35752828	11.6985	11.2415	10.9176	12.6199	12.494	12.4445	11.222	11.1431	11.4448	12.7868	12.4981	12.6105	11.0846	11.1707	11.1271	12.1686	12.2142	12.6716	11.0161	10.871	11.1179	12.2293	12.5566	12.6596
DTX3L	16	35928325	9.75233	9.87865	9.79652	10.9904	10.7559	10.8359	9.32698	9.66547	9.8626	10.7392	10.5406	10.8189	9.59979	9.73037	9.74992	10.7498	10.7878	11.0645	9.85407	9.6682	9.44476	10.4944	11.1847	10.8057
EG433016	16	36184365	8.33082	8.51194	8.3324	10.3509	10.8291	10.4595	8.5252	8.47219	8.60434	9.62862	10.0681	10.4329	8.4613	8.33836	8.45495	9.6285	10.0788	9.77839	8.44576	8.50065	8.53847	9.51627	10.3261	10.7239
RETNLG	16	48873760	9.74531	10.2284	10.0311	12.4833	12.759	12.7189	10.7535	10.6037	10.61	11.9161	12.4061	12.6548	10.2571	10.3069	10.6191	11.0154	11.6772	12.0316	10.7656	10.471	10.807	11.8728	12.7735	12.7566
SOD2	17	13007839	11.419	11.5372	11.5337	13.3318	13.0284	13.1683	11.6638	11.6836	11.6312	13.0267	13.0806	13.3664	11.6664	11.7073	11.8684	13.1008	12.8891	12.453	11.4859	11.6673	11.5743	12.4566	13.141	13.4787
FPR2	17	18030710	10.6536	10.5199	10.6224	13.625	13.359	13.6263	10.7633	10.3906	10.5575	13.1533	13.1455	13.9541	10.6279	10.3639	10.3161	12.7948	13.2412	12.8748	10.2993	10.5229	10.6422	12.3457	13.3558	13.8026
TNF	17	34807873	9.09064	8.72335	8.86164	10.0891	9.67259	9.99832	8.90783	8.89735	8.75405	10.464	10.2603	10.5761	8.91068	8.59885	8.75641	9.79204	9.81742	9.8447	8.83051	8.9572	8.97101	9.77788	10.0095	10.3311
CFB	17	34996513	9.0623	9.05219	9.01935	11.1992	10.6346	11.147	9.43765	9.19758	9.27222	10.8888	10.6079	10.9063	8.94741	9.33375	9.04956	10.7261	10.6894	10.6843	8.94688	8.87139	9.19653	9.98784	10.5829	10.9304
UBD	17	37332650	9.75291	9.75391	10.0861	12.9289	12.741	12.8004	9.22512	9.53133	9.35477	12.5049	12.4951	12.819	9.78192	9.69996	9.49793	11.9572	12.6403	12.3346	9.64412	10.09	9.51878	12.454	12.7793	13.0401
TREM3	17	47724273	8.76924	8.78345	8.81088	10.6975	10.5563	10.6611	9.12708	8.98577	8.90469	10.2422	10.4058	10.7237	8.86791	8.91232	8.84419	9.92383	10.5385	10.0967	8.83182	8.9483	9.08279	9.84536	10.4388	10.7233
XDH	17	74233724	9.30459	9.2667	9.38717	10.6464	10.474	10.2932	9.36035	9.0674	9.37201	10.4068	10.1123	10.7824	9.28581	9.0889	9.19168	10.0198	10.0012	10.7811	9.78041	9.26644	9.28547	10.259	10.6207	10.7014
D0H4S114	18	33596730	9.9796	10.0223	9.5618	8.48744	8.54759	8.47365	9.7771	9.79521	9.90066	8.58953	8.49497	8.5625	9.8634	9.82644	9.87261	8.51023	8.50284	8.79307	9.62528	9.74889	9.98139	8.95436	8.60805	8.43662
EG240327	18	60405881	9.14787	9.08502	9.31424	11.3116	11.286	11.4874	8.66409	8.93226	9.23277	10.6306	10.4769	11.0474	9.25948	9.1337	9.19504	10.9223	11.1705	11.3491	9.14473	9.23291	8.97914	10.9143	11.4109	11.4856
BATF2	19	6172326	8.48034	8.38875	8.5395	10.2245	9.87098	10.1716	8.32403	8.45935	8.42607	9.73149	10.0175	10.1543	8.36393	8.4189	8.49049	9.79358	9.90059	10.2573	8.51909	8.37293	8.46618	9.62752	10.3039	10.4092
PRDX5	19	6981405	11.5211	11.5699	11.5982	13.056	13.1573	13.1498	11.6299	11.6369	11.8153	13.0209	12.9362	13.0724	11.523	11.3879	11.4648	12.6156	12.9228	12.4227	11.5088	11.6142	11.8622	12.2001	12.6483	13.3005
SLC15A3	19	10932189	10.4717	10.5291	10.4152	11.9789	11.7163	11.7062	10.2336	10.0495	10.4174	11.6857	11.6299	11.9442	10.4595	10.2319	10.2014	11.3682	11.1886	11.4264	10.6741	10.5081	10.2198	11.4764	11.7894	12.0313
MS4A6D	19	11661384	9.78639	9.68644	9.53927	12.6949	12.3697	12.7989	9.37485	9.45869	9.49089	12.024	12.1776	12.5434	9.37265	9.11791	9.31425	11.6054	11.9862	12.0462	9.57273	9.70078	9.48692	11.1889	12.2866	12.8425
CD274	19	29462325	10.7392	10.6375	10.5024	12.7003	12.6575	12.7618	10.7003	10.5152	10.6802	12.6107	12.3114	12.8378	10.9427	10.6462	10.7089	12.1422	12.3269	12.5575	10.6713	10.5807	10.453	12.1651	12.6836	12.7278
IFIT3	19	34583531	9.51666	9.27274	9.40595	11.0706	11.0599	11.5625	9.56303	9.49044	9.95079	11.5126	10.8809	10.9158	9.35852	9.87233	9.16863	11.0525	11.337	11.0816	9.13801	9.56429	9.57124	10.5319	11.2036	11.7166
IFIT2	19	34650567	9.19041	8.94662	8.83577	10.4953	10.7024	10.7972	9.04866	8.96672	9.01724	11.033	10.552	10.4528	8.90834	8.98592	8.8355	10.4855	10.7809	10.7575	8.89049	9.02021	9.06735	10.1156	10.3759	10.4323
ADD3	19	53321314	12.3915	12.318	12.1675	11.17	11.0298	10.9527	12.3817	12.1393	12.1619	11.3038	11.0844	11.2165	12.2156	11.9803	12.1298	10.7181	10.5642	11.3339	12.4164	11.7943	12.0374	11.0513	11.2816	10.6803
LOC100041504	Un|NT_166434.1	212	12.5768	12.6004	12.4735	10.8407	10.5137	10.7748	12.5072	12.6467	12.8076	11.4306	10.8693	9.80763	12.3864	11.9917	12.528	9.81123	9.9465	11.3096	11.9715	12.3036	12.5352	11.1427	11.1126	10.6559
TIMP1	X	20870166	8.94673	8.8831	9.1431	10.9388	11.3333	10.6785	8.81852	8.96601	8.84212	10.7653	10.7142	11.4289	8.77948	8.88551	8.88117	10.3982	10.6677	10.3208	8.96797	8.89378	8.94011	9.68686	10.8297	11.3437
Non Classified Genes
2210408F11RIK			12.0349	11.8306	11.714	10.5883	10.4515	10.4462	11.5591	11.442	11.3387	10.5424	10.2641	10.1231	11.601	11.3761	11.4657	9.88242	9.55232	10.2584	11.5491	11.1798	11.305	10.1219	10.17	10.0333
A330102K04RIK			11.0953	10.8481	10.9959	11.9169	13.3645	13.2361	12.0721	11.0014	10.5724	13.1027	13.4883	12.7414	11.2884	11.8978	11.9308	14.2306	14.4076	12.4311	11.5535	11.7228	10.7601	14.4472	12.7742	12.0802
DLM1-PENDING			8.47492	8.43875	8.35044	9.8853	10.0149	9.99218	8.5551	8.48293	8.42226	9.68558	9.90443	9.88819	8.44073	8.40836	8.28218	9.58499	10.1373	9.60498	8.33609	8.51169	8.55864	9.67178	9.58381	10.156
LOC100044430			10.5673	10.3265	10.4125	12.1982	12.2359	12.334	10.7111	10.5364	10.6418	11.8932	11.5916	12.0997	10.5628	10.7463	10.4208	11.5132	11.9362	11.683	10.3232	10.4436	10.4911	11.2334	12.0326	12.4354
LOC100045567			11.7217	11.9217	11.3318	13.1467	13.4124	13.2841	12.0274	11.9114	11.6551	13.3453	13.2632	13.4628	11.915	12.2418	12.2905	13.3422	13.5955	13.18	11.7904	12.0504	11.7838	13.4507	13.2142	13.1986
LOC100048346			10.3999	9.90388	9.79355	11.8225	11.7362	11.9508	10.1949	10.1375	10.2357	12.0588	12.0435	12.0481	9.8534	9.9883	9.75114	11.945	12.1006	12.0016	10.0769	9.92367	9.99713	11.3866	12.0117	11.9964
LOC100048556			8.20415	8.17693	8.45813	9.81657	10.3343	10.1394	8.28659	8.36551	8.241	9.69088	9.91422	9.87609	8.30375	8.30832	8.30111	9.63947	10.4027	10.2436	8.25204	8.40598	8.26603	9.26494	10.0367	10.556
LOC380706			9.65949	9.64178	9.91627	11.3624	11.5108	11.364	9.72885	9.59494	10.1324	11.2358	11.2415	11.2891	9.75618	10.2199	9.76873	11.3726	11.2782	11.3007	9.99616	10.0387	9.81596	11.0559	11.3563	11.6198
LOC667370			9.45663	9.305	9.54541	11.1074	11.3262	11.5398	9.52659	9.46786	9.99494	11.7285	10.9504	11.2369	9.39568	9.99918	9.24032	11.0077	11.374	11.2455	9.25104	9.412	9.52642	10.6344	11.3953	11.6936
LOC675594			8.63751	8.39876	8.66338	9.68849	9.8453	9.81296	8.4811	8.4507	8.36022	9.48289	9.52419	9.62917	8.49699	8.41193	8.47317	9.43874	9.81089	9.75391	8.44167	8.50207	8.42449	9.5462	9.70237	9.58105

## Sheet: Suppl Table 1F
Supplemental Table 1F: Genes diffrentially regulted specifically in Ity, during Salmonella infection
Gene	Chromosome	Location	Ity_D0	Ity_D0	Ity_D0	Ity_D3	Ity_D3	Ity_D3	Ity 3_D0	Ity 3_D0	Ity 3_D0	Ity 3_D3	Ity 3_D3	Ity 3_D3	RecG_D0	RecG_D0	RecG_D0	RecG_D3	RecG_D3	RecG_D3	RecN_D0	RecN_D0	RecN_D0	RecN_D3	RecN_D3	RecN_D3
CYP27A1	1	74670783	10.9167	10.3981	10.6852	9.61504	9.63779	9.47837	10.498	10.4439	10.3087	9.75239	9.53743	9.43793	10.6243	10.2072	10.2819	9.38434	9.27542	9.54985	10.7468	10.403	10.6429	9.97672	9.58261	9.39675
FCGR3	1	172981689	9.98069	10.3548	10.3877	11.4384	11.3494	11.1888	10.1626	10.2308	10.4222	11.0553	10.6646	11.2597	9.9891	10.1094	10.2255	10.5056	11.2198	10.9003	10.2015	10.612	10.5168	10.8141	11.2965	11.403
IL1R2	1	40181962	8.31306	8.41003	8.47759	9.43832	9.40935	9.49364	8.52372	8.38133	8.45047	9.05846	9.17856	9.56228	8.29899	8.36175	8.38005	8.83533	9.1404	8.88771	8.31275	8.34453	8.51424	8.70506	9.1132	9.63249
ACSS1	2	150443912	11.7589	11.8277	11.7686	10.8707	10.8243	10.5901	11.7535	11.7251	11.7808	10.9257	11.2652	11.1036	11.8616	12.1677	11.9397	11.652	11.2326	11.1119	11.8837	11.6527	11.5325	11.3799	10.8909	10.719
MMP9	2	164781193	9.18342	9.4504	9.0748	10.2916	10.3158	10.3256	10.1068	9.71447	9.64152	10.0846	10.0542	10.3618	9.8871	9.80305	9.55388	9.85556	9.88009	9.9556	9.60495	9.31823	9.73366	9.71595	10.4818	10.2426
SPINT1	2	119075184	9.72542	9.73728	9.83057	10.9066	10.7347	10.8526	9.70711	9.73494	9.65385	9.94077	10.053	10.2741	9.7414	9.49732	9.57666	9.98307	9.77918	10.3245	9.74652	9.5767	9.92199	10.3993	10.8136	10.6674
CHI3L3	3	105967147	8.73002	9.35198	8.9611	10.2782	10.1425	10.7545	9.99036	9.77944	9.57709	10.2092	9.58936	10.3112	9.05732	9.67291	9.37702	9.9347	11.5247	9.395	8.92852	9.24445	9.54941	9.59008	9.6131	10.0708
CHI3L4	3	106007053	9.77597	10.0884	9.8244	11.1469	11.1588	11.6224	11.3794	10.8384	10.515	11.3752	11.0705	11.1913	10.0078	10.6011	10.2616	10.8667	12.3129	10.1921	9.73057	10.1322	10.8678	10.44	10.3339	11.035
S100A8	3	90473467	13.6176	13.8737	14.078	14.8357	14.9556	15.0919	14.8381	14.5175	14.2873	14.8198	14.942	15.1244	14.3619	14.3154	14.0861	14.7174	15.0088	14.9372	13.8504	14.2149	14.7395	14.6367	15.1116	14.9001
S100A9	3	90778643	12.3392	12.6552	12.6964	13.7612	13.9822	14.2019	13.9827	13.3173	13.189	14.0631	13.938	13.8923	12.7795	13.4532	12.9125	13.5977	14.4912	13.5149	12.6945	12.7939	13.4254	13.4103	14.0152	14.0317
ADFP	4	86304532	8.71024	9.17974	9.24602	10.5264	10.2574	10.5962	9.2508	9.03183	9.28501	9.85154	9.86205	9.75017	8.92442	9.2371	9.17118	9.78398	10.1818	9.61132	9.25816	9.07578	9.24001	9.8079	9.96119	10.3085
CSF3R	4	125721326	8.84719	8.86534	8.75212	9.93873	9.95185	9.74928	8.98238	8.98362	9.0637	9.66191	9.57437	9.80248	9.33363	9.00687	8.8211	9.54679	9.45947	9.86644	9.1463	8.931	8.89825	9.22979	9.47852	9.87757
TXN1	4	57956727	9.21611	8.85179	9.19389	9.98513	10.3466	10.3448	9.25524	9.11787	9.27835	10.0764	9.75643	9.80414	8.87036	9.06389	9.04188	9.96782	10.4204	9.52518	8.97582	9.25352	9.10255	9.89973	9.92035	10.1001
RIMS3	4	120854816	9.96162	10.3252	10.0748	9.17433	9.10261	8.76576	10.0043	9.8841	9.83208	9.10188	9.05769	9.04322	10.1434	9.56386	9.7632	9.25123	9.05213	9.02398	10.4595	9.9772	9.9449	9.2536	9.27388	9.12201
RHOF	5	123568487	10.7536	10.5249	10.6585	9.79274	9.42764	9.6816	10.6309	10.4834	10.6306	9.77692	9.84777	9.64647	10.5603	10.3541	10.3474	9.58039	9.40246	9.91637	10.5795	10.4521	10.6068	9.71404	9.90457	9.54027
CLEC7A	6	129411648	9.09158	8.98079	9.11202	10.0951	10.4213	10.063	9.19832	9.00261	8.84717	9.81505	9.68554	9.944	8.97816	8.68505	8.76703	9.34798	9.59407	9.47643	9.08869	9.04967	9.32488	9.60056	9.7621	10.1684
CYCS	6	50514781	10.7693	11.0768	10.8324	12.0533	12.0913	12.0862	11.0098	11.1127	10.8164	11.6696	11.8798	11.8926	10.9372	10.9506	10.9716	11.6167	12.0606	11.8402	10.7592	11.3446	11.0072	11.4674	11.9755	11.9727
ITGAD	7	135348640	11.5894	11.6539	11.6745	10.5536	10.7137	10.3226	11.0853	11.2062	11.2392	10.4767	10.2986	10.6436	11.3986	10.903	11.0711	10.6264	10.6443	10.6371	11.8639	11.5187	11.1922	11.1704	10.735	10.1476
NUPR1	7	133766991	10.366	10.4227	10.5761	11.1519	11.2261	12.7718	10.3518	10.173	10.6045	10.9102	10.9714	11.0466	9.98468	10.141	10.1634	10.4272	10.8783	10.8419	10.2687	10.9835	12.7721	10.6393	10.7752	11.2769
SULT1A1	7	133816608	9.77269	9.91004	10.2414	9.0367	8.77698	8.77721	9.4721	9.78248	9.98042	8.86877	8.81933	8.95738	9.62321	9.34866	9.44273	8.79532	8.95444	9.69891	9.83817	9.86586	9.77568	8.92116	9.08586	8.64948
1810033B17RIK	8	3668383	9.27702	9.35108	9.29367	10.4153	10.5301	10.5038	9.3932	9.347	9.29759	10.1048	10.2366	10.5377	9.14016	9.14163	9.28502	9.45768	10.1305	9.83655	9.15795	9.41536	9.4213	9.51644	10.1866	10.6888
BST2	8	74058255	10.3389	9.96558	9.90271	11.374	11.2227	11.3965	10.8826	10.2434	10.5291	11.4092	11.1837	11.2918	10.1558	10.8887	10.0953	11.4941	11.5021	10.7368	10.0041	10.2965	10.3304	10.7661	11.5889	11.2441
LTF	9	110944753	11.4391	11.3232	11.3783	9.95199	10.515	10.0547	13.1201	12.4952	11.5861	12.4717	11.7965	11.5227	11.6627	12.3278	11.8835	12.2984	13.239	11.6438	11.3149	11.1895	11.9955	11.3088	10.8108	9.93094
CCR5	9	124121543	8.72964	8.99467	9.00588	10.1732	10.0794	10.3215	8.76096	8.91869	8.8705	9.66303	9.46295	10.2801	8.77102	8.87986	8.803	9.51194	9.71293	9.69618	8.69048	8.9421	8.92007	9.28116	9.95674	10.1546
CSTB	10	77889637	12.9772	12.9484	12.981	14.0335	14.0693	14.0235	12.6608	12.7806	12.8686	13.6592	13.7097	13.8951	12.7267	12.3786	12.7182	13.213	13.5981	13.6806	12.7864	13.1008	12.8251	13.2372	13.8682	14.1203
PKIB	10	57456415	9.25202	9.67839	9.8013	10.6713	10.6836	10.6713	9.74076	9.55809	9.72123	10.3318	10.3208	10.2313	9.72524	9.69221	9.71762	10.3096	9.99974	10.3819	9.50152	9.76203	9.44268	10.0425	10.1943	10.756
IRGM1	11	48682213	8.25792	8.31528	8.42081	9.26225	9.17756	9.75512	8.33772	8.30739	8.34012	8.86651	8.67163	9.09011	8.4159	8.55602	8.28283	9.19892	9.50245	9.02144	8.28076	8.36651	8.30788	8.82695	9.33458	9.48418
TMEM49	11	86398601	10.6786	10.3672	10.5032	11.5125	11.5912	11.7964	11.007	10.6176	10.4675	11.6049	11.7456	11.5767	10.8628	10.5164	10.4806	11.1165	11.5538	11.3838	10.4482	10.6413	10.9505	11.383	11.3179	11.7003
TNFRSF13B	11	61126755	11.7133	11.4934	11.4942	10.5735	10.4976	10.5823	11.3418	11.4248	11.5524	10.7237	10.4796	10.4852	11.3425	11.2169	11.2469	10.2514	10.0952	10.7553	11.3511	11.412	11.4697	10.5692	10.6445	10.6146
IGHG	12	114537001	13.8825	13.7309	14.856	13.226	13.1672	12.9631	13.4685	13.7557	13.9775	13.253	12.8621	13.3288	13.8887	14.0382	13.962	12.79	13.7387	14.5306	13.9508	14.002	13.7334	13.3801	13.1526	12.6744
NAMPT	12	33531624	8.70909	8.71338	8.76715	9.66249	9.75543	9.78508	8.76324	8.7853	8.52763	9.5163	9.44752	9.84503	8.78192	8.63786	8.71063	9.49716	9.60595	9.68294	8.7677	8.79159	8.79189	9.34934	9.52794	9.63705
IGH-VJ558	12	Syntenic	12.1493	12.5008	13.8001	12.1411	11.3991	11.6591	13.1811	12.8667	13.1855	13.899	13.0954	13.2034	11.9705	11.9573	12.3282	12.7704	12.7148	11.7457	13.4609	13.9097	12.9726	13.3793	13.0833	12.8869
GLRX	13	76315882	11.4462	11.6938	11.628	12.7148	12.7351	12.8128	11.4338	11.4668	11.4577	12.3133	12.2253	12.5055	11.4352	11.3611	11.2132	11.8512	12.3071	12.4991	11.4955	11.6076	11.4515	12.0329	12.5582	12.5886
GLRX1	13	75839868	11.5874	11.3848	11.5089	12.742	12.6801	12.6182	11.2963	11.5364	11.4885	12.1065	12.2556	12.4141	11.41	11.1702	11.4191	11.9618	12.4011	12.1464	11.257	11.5893	11.3873	11.9463	12.3058	12.6268
HIST1H1C	13	23738808	12.0278	12.2542	12.2285	10.9553	11.2526	11.1016	12.2984	12.2377	12.0971	11.3413	11.3932	11.0731	12.281	12.0705	12.463	11.4251	11.1875	11.3966	12.2649	12.0953	12.2536	11.5854	11.0427	11.0656
VSTM4	14	32856756	9.85433	10.0564	10.0539	8.90556	8.84969	8.93145	9.63287	9.68247	9.70184	8.87606	8.90714	9.04647	9.8958	9.70429	9.78422	9.15318	8.92143	9.00321	10.179	9.95985	9.85558	9.20609	9.10669	8.9176
H2-T10	17	36258329	10.2787	10.2062	10.2908	11.2123	11.1101	11.5079	10.344	10.422	10.2566	11.2875	11.2811	11.0804	10.3901	10.4528	10.1902	11.0451	11.1084	10.8675	9.83304	10.4933	10.3498	10.9041	11.0655	11.5786
SEPX1	17	24879661	9.83246	9.78438	9.70929	11.0635	10.9089	10.9365	9.78551	9.97386	9.79023	10.7424	10.7021	10.8436	10.0093	9.93069	9.79307	10.2964	10.4195	10.1239	9.82276	9.97916	9.84244	10.3174	10.4997	11.0676
TNXB	17	34832358	9.9734	10.0145	10.0462	9.06478	9.06788	8.73304	9.99605	9.8035	9.87692	9.27929	9.00826	9.09719	9.73768	9.81512	9.79079	9.10137	8.78186	9.35325	10.1635	9.77948	9.687	9.36738	9.10352	8.92252
TUBB6	18	67561798	9.21291	9.40738	9.44775	10.6588	11.0012	10.3511	9.77723	9.46341	9.3082	10.3194	10.5074	10.5663	9.43087	9.50522	9.6809	9.97456	10.3165	10.3785	9.47737	9.53329	9.55266	10.0441	10.5435	10.7708
Unclassified
IAP			12.5814	12.394	12.4494	11.7073	11.8205	10.5179	12.8222	12.4965	12.6809	11.9933	12.2299	11.8066	12.5287	12.5108	12.7605	11.9477	12.3092	11.7039	12.4357	11.8729	10.9976	12.4975	12.1419	12.2729
LOC100044190			11.4161	11.4828	11.4634	12.5755	12.5312	12.4044	11.7212	11.6141	11.7619	12.9283	12.3926	12.5151	11.7038	11.7616	11.2783	12.1584	12.4325	11.9588	11.222	11.5162	11.592	12.3892	12.2873	12.6021
LOC100046232			8.90977	8.94641	8.92308	10.1662	9.90112	10.0529	8.85023	8.94413	9.00286	9.77968	9.66986	10.019	8.82649	9.00714	8.84392	9.49911	9.48611	9.51227	8.87375	8.88508	8.93948	9.51677	9.85417	10.2565
LOC100047316			12.7706	11.5375	12.5273	11.533	10.8164	11.4161	11.4422	11.3939	11.2187	11.6057	10.6994	10.8546	11.2658	11.5616	11.1423	11.2122	11.4264	13.7532	11.307	12.2287	11.3347	11.1659	10.9506	10.9884
LOC234882			11.6853	11.9214	11.6848	12.6909	12.8828	12.934	11.6192	11.8008	11.8883	12.4587	12.0987	12.4103	11.8786	11.6	11.5047	12.174	12.742	12.4245	11.6815	12.2482	11.8508	12.1004	12.6945	13.173
LOC630305			11.5035	11.9835	13.9196	11.9414	10.8638	11.4393	11.5061	11.6088	11.622	11.6276	10.7847	10.9702	11.7435	11.8754	11.8097	11.072	12.2603	11.8084	11.5268	12.3232	11.53	11.9701	11.7588	11.489
LOC638301			12.0536	11.6774	11.7711	13.1223	13.1643	13.3499	12.2536	11.9659	11.8532	12.933	12.6952	12.8741	11.8308	11.9507	11.9127	12.7308	12.8474	12.7167	11.6948	11.6276	12.0053	12.3294	12.869	12.9706
LOC674089			9.61617	9.39728	11.0675	9.22451	8.71909	9.10103	9.05403	9.32219	9.40005	8.87027	8.6591	8.84219	9.49002	9.17201	9.46816	9.82319	9.28346	9.9009	8.7594	10.1624	9.17644	9.98512	8.70108	9.48417

## Sheet: Supple Table 1G
Supplemental Table 1G: Genes diffrentially regulted specifically in Ity3, during Salmonella infection
Gene	Chromosome	Location	Ity_D0	Ity_D0	Ity_D0	Ity_D3	Ity_D3	Ity_D3	Ity 3_D0	Ity 3_D0	Ity 3_D0	Ity 3_D3	Ity 3_D3	Ity 3_D3	RecG_D0	RecG_D0	RecG_D0	RecG_D3	RecG_D3	RecG_D3	RecN_D0	RecN_D0	RecN_D0	RecN_D3	RecN_D3	RecN_D3
ATF3	1	192994473	8.49964	8.26275	8.31334	9.15249	9.19701	8.9097	8.33911	8.25069	8.20611	9.32101	9.36712	9.58857	8.19184	8.22642	8.27456	8.94486	9.06303	9.04167	8.28886	8.22148	8.40908	9.19089	9.22253	9.23961
MSC	1	14743467	10.1401	9.78809	9.4324	9.02017	8.86891	8.99276	9.83983	9.907	9.97744	8.98636	8.66202	8.92069	9.92849	9.71858	9.93247	8.79673	8.93999	9.25819	10.0375	9.60915	9.85346	9.33383	9.05879	8.74065
HAT1	2	71279414	12.2886	12.2374	12.1469	12.8774	13.1158	13.0933	12.0008	12.0816	12.0553	12.8735	13.2376	13.1716	12.3374	12.5474	12.3588	12.9399	13.3418	12.9586	12.1112	12.3786	12.1122	13.0178	13.2225	12.9478
TLR2	3	83640551	10.3047	10.1755	10.2401	11.2139	11.291	11.2026	10.0243	10.1352	10.011	10.856	10.9863	11.5062	9.90714	9.85232	9.88362	10.4631	10.6169	10.5925	10.0024	9.94586	9.94029	10.4484	10.9019	11.2863
CAR1	3	14766216	10.917	11.6935	11.6143	11.3854	12.6413	11.801	12.0945	12.2925	11.5694	13.0619	12.9877	13.2843	12.6484	12.8309	12.6359	13.5378	13.8128	13.2597	12.0482	12.6616	11.741	13.3218	12.7066	11.9903
FAM132A	4	155340194	9.23975	9.4985	9.49979	9.19722	10.2153	9.48386	9.76858	9.69141	9.34911	10.6198	10.9242	10.7839	10.0806	10.3356	10.2648	11.4136	11.1893	10.4021	9.80216	10.0422	9.39581	11.2626	10.0997	9.82591
9930105H17RIK	5	15498801	9.71195	9.75089	9.37077	8.77935	8.70997	8.82366	9.69256	9.89355	9.71721	8.80237	8.74149	8.57622	9.85693	9.4981	9.29533	8.86216	9.00506	8.66308	9.38292	9.36504	9.91225	8.78872	8.67258	8.67195
MGP	6	136821700	10.0458	10.0274	10.1518	9.41469	9.31853	9.24833	10.6073	10.2592	11.0153	9.40493	9.29254	9.66207	9.93696	10.1981	10.4703	9.23473	9.79279	10.253	10.8615	10.5893	10.6055	9.85015	9.9218	9.82308
TAPBPL	6	125174512	9.5253	9.65391	9.71711	10.503	10.6102	10.3596	9.37289	9.08259	9.58616	10.3693	10.2061	10.7267	9.64005	9.73091	9.52551	10.1963	10.2577	10.4103	9.58293	9.67735	9.36069	10.3144	10.5334	10.5943
IGKV11-125_AJ231256_IG_KAPPA_VARIABLE_11-125_15	6	67913573	9.89773	9.29525	9.92973	8.93403	8.74251	9.29685	9.81683	10.6378	9.44859	8.66608	8.64382	8.46774	8.92954	8.92597	8.81808	8.69389	8.71403	9.26099	8.9108	9.58737	9.07605	9.05787	9.31866	9.85685
FCGRT	7	45092993	12.9429	13.0215	12.8144	12.23	12.0016	11.8529	12.6728	12.7184	12.7904	11.8157	11.6338	11.6087	12.7978	12.6301	12.7664	12.0571	11.851	11.9284	12.8324	12.7272	12.5481	12.3471	12.1287	11.9538
BC004022	8	89368511	9.29253	9.19196	9.07676	10.3405	9.9896	10.055	9.14907	9.13583	9.31829	10.3384	10.16	10.3309	9.2229	9.14354	9.17242	9.93228	9.8527	9.99642	9.28153	9.24407	9.29169	9.60431	10.0459	10.1912
KLF1	8	87429081	9.12219	9.51099	9.19767	9.21126	10.6145	9.65324	10.8136	9.8555	9.62314	10.963	11.2884	11.1031	10.4047	11.7105	11.2609	12.228	12.128	10.2685	9.93132	10.2395	9.71947	11.5809	10.1945	9.77221
PSMB10	8	108824923	12.7284	12.4372	12.2237	13.5525	13.3936	13.3223	12.1674	12.3605	12.4436	13.2947	13.4213	13.385	12.3747	12.4027	12.2137	13.2226	13.2823	13.3121	12.1623	12.4705	12.493	13.1582	13.4322	13.3348
LOXL1	9	58136488	10.2728	10.3346	9.99923	9.22662	9.48842	9.28802	10.4394	10.1178	10.609	9.31363	9.14914	9.57041	9.85961	10.1948	10.2159	9.33072	9.08651	9.69698	10.7658	10.1775	10.2622	9.66338	9.61515	9.24233
MNS1	9	72306284	10.0641	10.3875	10.42	10.5606	11.4158	10.8479	10.7293	10.7241	10.3292	11.6259	11.9102	11.7783	11.05	11.3433	11.2857	12.2333	12.3544	11.3484	10.483	10.8222	10.336	12.0893	11.5018	10.9083
RSAD2	12	27127808	12.7687	11.9576	12.4207	12.8245	13.1549	13.3192	13.3093	12.1258	12.1907	13.4618	13.7133	13.5924	12.6057	12.7778	12.9501	14.1708	13.9698	13.017	13.141	11.8199	12.0139	13.4928	13.1861	13.1103
HFE	13	23711469	10.232	10.7882	10.5691	9.94651	9.81681	9.74168	10.7326	10.6548	10.9803	9.8598	9.44869	9.56307	10.5347	10.6713	10.4712	9.77405	9.8525	9.85741	10.5718	10.6719	10.7739	10.1933	9.8377	9.81517
ITGB5	16	33949122	9.72155	10.0267	9.72569	9.08747	9.08931	9.07415	10.158	9.96926	9.99705	9.13715	8.92233	8.9766	10.0071	9.78598	9.77502	9.14076	9.20768	9.07709	10.0322	9.94454	9.94151	9.23231	9.10246	9.06031
TAPBP	17	34062628	9.9212	9.1835	9.04439	9.68303	9.604	9.81935	9.65601	9.96514	8.89016	11.0995	11.2159	10.0818	9.59191	9.00546	8.99803	10.6293	9.88278	9.6171	8.9748	9.26921	10.2115	9.89629	9.74617	9.88617
Unclassified Genes
LOC100046120			13.1613	13.3228	13.3025	12.6252	12.1651	12.5556	13.4816	13.43	13.4572	12.6279	12.5014	12.2225	13.355	13.3789	13.2864	12.3345	12.0548	12.7793	13.3022	13.0829	13.4328	12.4369	12.7026	12.4263
LOC100046552			12.4045	11.75	11.8853	11.2979	11.2453	10.873	11.7341	12.032	12.3046	10.1876	11.1932	11.1384	12.123	12.4174	11.7248	11.0154	10.7644	12.1146	11.0667	11.6812	11.9877	11.1632	11.2684	12.1534
LOC100047788			14.223	13.6028	15.135	13.7389	13.4197	13.6742	13.2752	14.3793	14.3435	13.3876	12.5627	12.518	12.7548	13.5627	13.7472	13.0931	14.556	15.0307	14.5067	14.5886	13.9374	14.5279	13.4278	13.5993
LOC100047788			12.4898	11.7996	13.7685	12.028	11.6641	11.8343	11.6084	12.7692	13.1234	11.6129	10.5818	10.63	11.0021	11.9055	12.0889	11.0442	13.0952	13.477	12.9816	13.0315	12.1891	13.087	11.644	12.1235
LOC207685			13.1296	13.3155	13.49	12.4383	12.7211	12.8525	13.3588	13.1307	13.7866	12.5403	12.0384	12.212	13.1536	13.0062	13.2115	11.7286	12.3231	12.9097	13.5429	13.4241	13.2014	12.7132	12.1743	12.8612
LOC384422			10.7003	11.2744	11.471	10.731	11.1259	10.716	10.893	11.3553	10.9806	10.335	9.83775	9.91133	10.5929	10.8404	10.6516	10.2613	10.5426	11.5965	11.2844	11.7403	11.4622	10.8071	11.5233	11.0419
LOC385291			10.8742	10.8202	11.5844	10.5173	10.3118	10.6118	10.3461	10.5237	13.0411	10.4648	9.84352	9.84075	10.5308	10.8082	10.7256	10.095	11.1866	11.433	10.3621	10.5802	11.1134	10.2039	9.93329	10.3838
LOC675759			11.333	12.1594	12.0811	11.9888	11.546	11.6478	11.857	11.7853	11.6282	10.8942	10.425	10.6482	11.7327	11.5494	11.5474	10.9482	11.802	11.4418	10.8697	11.9006	11.2227	10.7748	10.931	11.0747

## Sheet: Suppl Table 1H
Supplemental Table 1H: Genes diffrentially regulted specifically in N4G, during Salmonella infection
Gene	Chromosome	Location	Ity_D0	Ity_D0	Ity_D0	Ity_D3	Ity_D3	Ity_D3	Ity 3_D0	Ity 3_D0	Ity 3_D0	Ity 3_D3	Ity 3_D3	Ity 3_D3	RecG_D0	RecG_D0	RecG_D0	RecG_D3	RecG_D3	RecG_D3	RecN_D0	RecN_D0	RecN_D0	RecN_D3	RecN_D3	RecN_D3
FAIM3	1	132777250	14.2091	14.027	14.0554	13.5913	13.3044	13.4345	13.2993	13.2578	13.319	12.7326	12.4274	12.1691	13.3301	13.1729	13.5211	12.5364	11.652	12.2661	14.2477	13.9065	14.1036	13.0962	13.5489	13.4607
HSPD1	1	55143646	9.44785	10.0052	9.96149	10.3274	10.2093	10.9613	9.66516	9.89046	10.1018	10.5014	10.439	10.7112	9.70729	10.4663	10.1536	11.0017	11.4504	10.9744	9.54309	9.96758	9.75521	10.4328	10.8655	10.7752
HSPE1	1	55033659	9.68461	10.079	9.98071	10.4546	10.8548	10.8186	10.3508	10.5056	10.3306	10.8742	11.059	10.9314	10.2418	10.3061	10.1932	11.175	11.4014	11.1954	9.79062	10.2179	9.99177	10.418	10.5143	10.7746
LOC100039742	1	85109020	8.3138	8.4364	8.51481	8.35876	8.34911	8.34369	8.33615	8.32431	8.32824	8.32201	8.3509	8.39223	8.2977	8.30767	10.4237	10.0637	10.9205	10.5955	8.4827	8.47124	8.30281	8.37011	8.37249	8.31913
1200015F23RIK	2	118962936	9.48681	9.28799	9.32088	9.98021	10.2286	10.0269	9.35349	9.31992	9.34282	10.389	10.291	10.1501	9.23005	9.4218	9.48281	10.4185	10.436	10.2872	9.36814	9.28878	9.35547	10.199	10.3242	10.3043
ZER1	2	29956578	11.3843	11.5091	11.3706	10.6933	10.2872	10.4559	11.3924	11.5083	11.3211	10.5553	10.4666	10.5622	11.6032	11.4478	11.4652	10.5758	10.0094	10.4913	11.4985	10.9408	11.2233	10.4186	10.588	10.5209
CD2	3	101088632	11.5066	11.3872	11.4414	10.5868	10.3012	10.4785	11.3181	11.5135	11.2151	10.7563	10.5976	10.4639	11.4303	11.3306	11.365	10.1872	10.007	10.6263	11.2266	11.2558	11.0136	10.2064	10.3549	10.5147
TXNIP	3	96364250	12.3381	12.9083	12.2828	11.9267	11.7629	11.8462	12.5173	12.4808	12.8109	11.7203	11.7984	11.6788	12.5931	12.3151	12.2445	11.3663	11.1254	11.4071	12.5212	12.5007	12.6042	11.7823	11.6599	11.5465
2310033F14RIK	3	Syntenic	11.5692	11.6592	11.7515	11.0721	10.9866	10.9258	11.4806	11.6031	11.6408	10.9551	10.9744	10.943	11.9021	11.7362	11.7243	10.7979	10.3419	10.8326	11.7561	11.4621	11.5165	10.8375	10.9662	11.1479
HVCN1	5	122692182	11.5263	11.5102	11.4023	10.8726	10.5455	10.8974	11.5482	11.5643	11.4894	10.7072	10.6392	10.6895	11.7984	11.6657	11.3976	10.2534	10.1874	10.5205	11.2516	11.472	11.5102	10.4481	10.9667	10.7692
JAKMIP1	5	37516410	10.4421	10.6979	10.6785	10.1096	9.89979	10.0177	10.5204	10.7453	10.7963	9.88953	9.95111	10.0412	10.7235	10.6557	10.7857	9.74114	9.36942	9.86367	10.7422	10.6171	10.5523	9.79013	9.8406	9.93179
LOC100044124	5	66216080	11.1949	11.2249	10.836	10.2626	10.2546	10.1907	10.9429	11.0304	10.8889	10.224	10.2806	10.3952	11.1072	11.0373	10.973	10.0691	9.87454	10.1413	11.0434	10.9225	11.0494	10.2794	10.2728	10.0394
HSP105	5	149614287	10.4366	9.98341	9.70882	10.8759	10.7929	11.3737	10.2404	10.2529	10.0132	10.7274	11.2543	10.7659	10.1927	10.4606	10.4847	11.6538	11.6812	11.1811	10.1195	9.89869	9.89936	10.3099	10.8628	10.7645
CD27	6	125182742	11.4538	11.1353	11.1777	10.53	10.3262	10.5518	11.1919	11.3405	11.5279	10.8739	10.7052	10.8212	11.1992	11.3275	11.3559	10.2105	9.82294	10.7858	11.4116	11.2171	10.7879	10.1287	10.5865	10.5566
GIMAP6	6	48651597	12.4995	12.4068	12.1076	11.8282	11.6384	11.855	12.2154	12.3685	12.2614	11.5714	11.5481	11.6627	12.4588	12.1872	12.281	11.2011	10.9984	11.2764	12.0722	12.1651	12.3576	11.4513	11.5765	11.9428
IL4I1	7	52096096	12.5994	12.6531	12.5156	12.2177	11.5756	12.0595	12.5292	12.7345	12.5529	12.1358	11.8229	11.8298	12.9161	12.7074	12.8429	11.7709	11.3068	11.7098	12.5131	12.4098	12.5894	11.5905	11.9967	12.1817
PLEKHG2	7	29147172	11.1365	11.007	10.9632	10.6053	10.3236	10.3426	11.0371	11.1786	10.9856	10.3417	10.4602	10.5811	11.4636	11.3074	11.1779	10.1819	9.79049	10.3985	11.2121	10.6247	10.8088	10.373	10.6707	10.4898
PRKCB	7	129772066	11.9723	11.8912	11.8802	11.259	10.9043	10.9529	12.0026	11.912	11.7338	11.2954	11.1893	11.1962	12.0887	12.1002	11.9548	10.8835	10.6655	11.2755	12.0936	11.731	11.9993	11.0344	11.4296	10.958
ARHGEF1	7	24902912	10.7464	10.5222	10.5309	9.88927	9.96846	9.99516	10.8923	10.5283	10.6987	10.1999	9.94816	9.67279	11.0199	10.7841	10.9671	9.70317	9.4152	9.76762	10.6205	10.4913	10.4007	9.87721	9.76011	9.97803
SIGLECG	7	43408204	10.8904	10.6482	10.5655	10.1184	9.66152	9.74775	11.0435	10.829	10.7622	10.3144	10.1224	9.73945	10.9932	10.7479	10.8034	9.46754	9.39344	9.83765	10.7088	10.299	10.6035	9.88093	9.84937	9.93471
IL27RA	8	86554288	10.9919	10.908	10.903	10.5109	10.2734	10.4494	10.8067	10.7563	10.9206	10.3493	10.6218	10.3073	11.0071	11.2591	11.3672	10.1328	9.7667	10.2377	10.9479	10.8185	10.6196	10.4681	10.5043	10.4725
KLF2	8	74844876	12.1459	12.0705	12.0536	11.3173	11.0951	11.1307	12.0323	12.0577	12.0316	11.4611	11.1333	11.1841	11.9413	11.9841	12.0371	10.9814	10.3127	11.1075	12.2013	11.7847	12.0404	10.9826	11.1794	11.1671
FCER2A	8	3681737	10.0474	9.94121	9.81973	9.05884	8.87859	8.9679	9.54602	9.62447	9.91704	8.95969	8.88971	8.86761	9.94411	9.76729	9.69571	8.72994	8.5713	8.9318	9.92062	9.90807	9.51653	8.93	9.03975	8.91122
CD3E	9	44998743	11.0618	11.2277	11.0524	10.5923	10.1062	10.628	11.1225	11.3403	11.3969	10.7967	10.4343	10.4751	11.2305	11.3141	11.2494	10.3207	9.90886	10.529	10.9267	11.1587	11.0846	10.2843	10.3922	10.7022
PHXR4	9	13431361	10.428	9.61721	9.23527	9.21767	9.28051	9.29447	9.88267	9.54047	9.64021	9.36873	9.38324	9.3957	10.2441	9.69543	9.73562	8.78762	8.75163	9.12802	9.79514	9.18194	9.25419	9.22231	9.17998	9.14515
CHST3	10	59644560	11.2365	11.4238	11.3872	10.8197	10.5013	10.6486	11.0475	11.2027	11.3039	10.5592	10.3706	10.2567	11.4148	11.4186	11.3491	10.1928	9.61596	10.4331	11.3952	11.1346	11.24	10.1243	10.6221	10.4691
CHST3	10	59644632	11.2341	11.0377	11.1679	10.5149	10.1855	10.4696	10.7259	10.9534	11.16	10.0865	10.2012	9.79871	10.9049	10.8659	11.1867	9.97053	9.58389	10.3465	11.1159	11.1958	10.9573	9.9964	10.3044	10.2177
CPM	10	117121948	9.74594	10.0243	9.797	9.02933	8.96237	9.09631	9.80893	9.74389	9.71981	8.95186	8.88116	8.93492	9.98158	9.79522	9.80497	8.86848	8.56338	9.04907	9.93678	9.89646	9.80208	8.82639	8.95853	8.88669
HMHA1	10	79493993	12.0038	11.6017	11.517	10.9883	10.6536	10.6701	11.9781	11.9276	11.9826	11.2675	11.1339	10.9192	12.0666	11.6131	11.5855	10.7479	10.409	11.0303	11.7794	11.6751	11.8362	10.9871	10.8265	11.0657
PRTN3	10	79345591	9.15272	9.00069	9.19362	9.04165	9.95334	9.28994	10.4403	9.8058	9.2802	10.9043	10.5172	10.2851	9.2781	9.94064	9.60283	10.5844	11.5776	9.85482	9.2362	9.25051	9.65234	10.0138	9.7977	9.5689
LGALS3BP	11	118254327	11.5885	11.555	11.6319	12.5708	12.3788	12.3746	11.7297	11.8468	11.8367	12.6924	12.4752	12.5696	11.5471	11.8288	11.6056	12.6743	12.5144	13.1184	11.9687	11.5643	11.6544	12.5185	12.7274	12.821
HSP90AA1	12	110690605	9.41925	9.79362	9.50794	10.2369	10.365	10.7124	9.6025	9.7496	9.64229	10.3019	10.2637	10.4841	9.65233	9.76188	9.62564	10.6188	11.2946	10.296	9.41661	9.56715	9.54824	10.4368	10.3323	10.3262
DOK3	13	55624622	12.8002	12.2439	12.6427	11.8726	11.604	11.8484	12.5177	12.5937	12.1333	11.8006	11.8581	11.6204	12.6493	12.2644	12.5343	11.3908	11.0637	11.59	12.3913	11.9499	12.5435	11.5715	11.744	11.9164
BLK	14	63992006	11.8624	11.4344	11.2936	10.7016	10.6627	10.6601	11.6205	11.4386	11.5793	10.7187	10.7152	10.395	11.6965	11.2675	11.3346	10.1524	9.8478	10.4002	11.3405	11.2185	11.2307	10.6881	10.4615	10.7039
CTSG	14	56718900	8.76147	8.83279	8.94646	8.7457	9.67358	8.83369	9.85508	9.42158	9.16542	10.1938	9.90136	10.1072	8.90837	9.37225	9.09805	9.8199	11.3125	9.6709	8.90322	9.11581	9.52667	9.47626	9.3238	9.10205
TRAV9N-4	14	53294596	12.7199	12.6261	12.4833	12.074	11.4871	11.896	12.5704	12.8025	12.8298	12.1521	11.8631	12.146	12.6511	12.4584	12.5471	11.4229	11.2706	11.8704	12.3951	12.5868	12.5175	11.4618	12.0125	12.117
SCARF2	16	17806444	11.109	11.0459	10.9401	10.2307	10.1486	10.0017	10.8578	10.8194	10.7315	10.1201	9.84751	10.1652	10.991	10.807	10.8741	10.1137	9.53636	9.98864	11.179	10.5923	10.6404	10.2758	10.35	10.2035
KLHL24	16	20097554	11.4634	11.5251	11.4333	10.5282	10.518	10.5995	11.0807	11.3636	11.3147	10.2651	10.3087	10.239	11.4336	10.9948	11.3272	9.95662	9.83516	10.4005	11.1869	11.3555	11.3413	10.3367	10.2642	10.4002
H2-OB	17	34379538	12.2743	12.0827	12.1345	11.2223	11.2611	11.5296	12.0478	12.1998	12.0499	11.302	11.3604	10.7901	12.155	11.8162	11.8448	10.6979	10.7224	11.0028	11.8009	12.2011	12.2674	11.1242	11.1028	11.4758
LTB	17	35332520	12.5691	12.6717	12.5223	12.1967	11.7767	12.2524	12.4539	12.6881	12.4887	11.9537	11.6504	11.6269	12.6903	12.3586	12.7261	11.59	11.3069	11.5826	12.3107	12.369	12.4897	11.3954	12.0836	12.101
NRM	17	36002275	11.8519	11.9983	12.1445	11.4538	11.0442	11.1509	12.0444	12.0987	11.9153	11.3807	11.3643	11.2686	12.2235	12.2225	12.0898	11.4689	10.8998	11.092	12.1373	12.0583	11.9167	11.2558	11.2512	11.2808
CD6	19	10863884	10.8533	10.7945	10.4896	10.0237	9.76237	9.86815	10.6729	10.7575	10.7036	10.2061	10.018	10.0558	10.825	10.6767	10.6421	9.7292	9.46617	9.84164	10.5922	10.4587	10.6095	9.69293	9.9065	9.82472
PDCD4	19	54004060	11.6008	11.5935	11.7299	10.9476	10.727	10.7129	11.5753	11.6989	11.7452	10.8726	11.0117	10.9307	11.8498	11.6271	11.7864	10.9215	10.3669	10.8429	11.5991	11.7447	11.6616	10.848	10.8742	10.8725
PSAT1	19	15979942	9.72813	9.82829	9.69297	10.4845	10.6931	10.5564	9.80044	9.80538	9.90541	10.469	10.6251	10.5745	9.67064	9.69459	9.68288	10.5684	10.931	10.9318	9.8658	9.8402	9.83119	10.3403	10.4768	10.3638
PTPRCAP	19	4156139	11.4696	11.2809	11.2572	10.8413	10.5909	10.6699	11.1888	11.3521	11.387	10.7552	10.7976	10.7016	11.5153	11.1871	11.1488	10.2001	10.209	10.3458	11.0034	11.106	11.3578	10.5646	10.7698	10.9488
TBC1D10C	19	4184505	13.366	12.945	12.6832	12.2959	12.2441	12.4356	13.1387	13.1266	12.8818	12.483	12.4257	12.1583	13.2428	12.9243	13.0361	12.0811	11.872	11.9524	12.8633	12.7335	13.0384	12.2921	12.1794	12.3366
MAP4K2	19	6341135	10.5584	10.2026	10.0826	9.47306	9.49403	9.43048	10.384	10.3885	10.1904	9.7588	9.52511	9.44917	10.559	10.1885	10.391	9.1629	9.037	9.4815	10.384	10.2381	10.3168	9.50403	9.41438	9.56811
MS4A3	19	11629497	8.41501	8.44522	8.32632	8.46943	8.91691	8.76127	8.88947	8.8113	8.55446	9.3515	9.04074	9.32057	8.54506	8.70598	8.59608	9.28649	10.6222	8.95372	8.5084	8.64891	8.93254	8.88099	8.9613	8.73276
SRPK3	X	71021624	11.0713	10.6668	10.8966	10.1537	10.0762	10.0006	11.1663	11.0441	10.7084	10.6306	10.2173	9.89244	11.2971	10.8854	10.9467	9.71142	9.56616	9.88677	10.9797	10.6506	10.9415	10.1326	10.0828	10.2972
PISD-PS3	Y	Syntenic	9.35723	8.90672	9.07871	8.78398	8.81223	8.89939	10.2654	9.87983	9.55294	9.7963	9.44911	9.6062	11.1556	10.2582	10.9705	9.51623	9.34089	9.45376	9.44892	9.3985	8.83496	9.0391	9.0295	8.73615
Unclassified
A630006E02RIK			11.2542	10.6543	10.6582	9.98305	10.2444	10.1353	10.7659	10.6535	11.1464	10.1368	10.0057	9.90414	10.9126	10.8164	11.1476	9.78385	9.35958	10.1192	11.042	10.6119	10.3866	9.79042	10.2088	10.274
E330020G21RIK			10.7126	9.93066	9.48767	9.29244	9.34544	9.2515	10.2832	10.0899	9.91142	9.56198	9.43459	9.38037	10.2642	9.95193	9.89035	9.01016	8.82076	9.16496	10.0717	9.61655	9.85249	9.32751	9.18319	9.04747
LOC100044439			12.5528	12.1769	12.4306	12.0138	11.9377	11.7172	12.2731	12.4008	12.1075	11.5622	11.8155	11.9001	12.4725	12.2378	12.1806	11.2817	11.1493	11.2715	12.2744	11.9468	12.0069	11.3633	11.6134	12.0399
LOC382646			11.282	11.413	11.4805	10.7954	10.5775	10.906	11.4824	11.3074	11.4229	10.7856	10.4648	10.2503	11.454	11.6841	11.1947	10.3479	9.95469	10.4313	11.2632	11.4119	11.4386	10.4788	10.6536	10.8775

## Sheet: Suppl Table 1I
Supplemental Table 1I: Genes diffrentially regulted specifically in N4N, during Salmonella infection.
Gene	Chromosome	Location	Ity_D0	Ity_D0	Ity_D0	Ity_D3	Ity_D3	Ity_D3	Ity 3_D0	Ity 3_D0	Ity 3_D0	Ity 3_D3	Ity 3_D3	Ity 3_D3	RecG_D0	RecG_D0	RecG_D0	RecG_D3	RecG_D3	RecG_D3	RecN_D0	RecN_D0	RecN_D0	RecN_D3	RecN_D3	RecN_D3
APOA2	1	173155419	9.07728	8.2314	9.22398	8.59705	8.66277	8.50712	9.54755	9.55504	9.74633	10.1832	9.12752	8.14479	8.76061	8.32844	8.17172	8.29572	8.28042	8.62825	11.1746	9.40887	8.99023	8.35169	8.49949	8.13073
SLC11A1	1	74430093	9.49414	9.62991	9.87832	10.8727	10.3354	10.4228	9.18591	9.28446	9.65621	9.97133	9.64791	10.5393	9.63712	9.66931	9.69289	10.4328	10.5307	10.5663	9.89856	9.7479	9.34226	10.2052	10.8305	11.1014
CEL	2	28411619	8.27015	11.2646	11.696	8.16964	8.19317	14.6739	8.22311	8.23472	8.1689	8.23634	8.23069	8.34424	8.27921	8.2405	8.2233	8.21691	8.18674	8.14346	8.19475	13.0003	15.1329	8.26831	8.24051	8.22015
AMY2	3	113384967	8.15312	12.4741	11.761	8.18799	8.18243	15.3482	8.23836	8.14435	8.32687	8.28165	8.16434	8.2283	8.20546	8.17149	8.14972	8.2981	8.16257	8.18324	8.25656	14.3646	15.3545	8.2952	8.16114	8.15389
AMY2-2	3	113052258	8.41316	15.2786	15.3357	8.2836	8.34107	15.1971	8.3619	8.5341	9.14636	8.5711	8.34646	8.58038	8.36238	8.61844	8.56511	8.36658	8.62412	9.32979	9.10778	15.2881	15.1867	8.28182	8.53769	8.35293
CPB1	3	20151910	8.10834	11.6091	11.8623	8.20014	8.16191	14.9745	8.21646	8.12482	8.11592	8.14383	8.26884	8.14558	8.15984	8.16505	8.16932	8.18035	8.16839	8.19698	8.20842	13.3313	15.3911	8.23257	8.28285	8.17603
MAD	3	103074014	9.27435	9.22987	9.02635	10.119	10.1465	10.1368	9.67506	9.30446	9.35202	10.3335	10.0731	10.3547	9.26451	9.54661	9.46843	10.2904	10.1373	9.6201	9.15512	9.0533	9.14388	10.137	10.0828	10.3341
ELA2A	4	141373787	8.2367	13.4812	14.2984	8.14881	8.23382	15.2332	8.22759	8.28507	8.2169	8.30556	8.2507	8.34515	8.21024	8.17996	8.18225	8.26547	8.24796	8.31961	8.21834	14.9397	15.2853	8.24601	8.22761	8.21407
MUP1	4	60511117	9.63323	8.2171	10.1213	8.88639	9.17829	8.67129	10.9856	11.2459	10.4156	11.5476	10.583	8.23747	9.24573	8.46001	8.18866	8.22322	8.27093	8.99948	12.5904	9.80087	10.1517	8.4764	8.61693	8.33779
MUP2	4	60149860	10.5785	8.19406	11.4533	9.72924	10.1291	9.27868	12.1727	12.5403	11.7982	12.7627	11.898	8.30979	10.0871	8.7134	8.20083	8.30211	8.30485	9.7012	13.7427	11.0468	11.2791	8.90226	9.03146	8.51417
MUP3	4	61744534	9.6886	8.25898	9.8326	8.95848	9.12041	8.66543	10.2096	9.98043	9.75663	10.8638	9.93345	8.1475	9.0471	8.45455	8.18977	8.25204	8.24115	9.00085	11.7672	9.74906	9.6035	8.28759	8.59397	8.40223
PLA2G1B	5	115924541	8.19675	9.74725	10.2927	8.18717	8.29075	13.1776	8.19069	8.23091	8.1638	8.03389	8.19142	8.1594	8.14158	8.21793	8.13001	8.16069	8.08511	8.21585	8.24617	11.2837	13.8817	8.28484	8.09523	8.10401
1810033M07RIK	6	136872250	8.3664	8.5648	8.89187	8.1853	8.19981	10.3138	8.48392	8.44439	8.33604	8.22175	8.35422	8.24684	8.42872	8.3023	8.24763	8.24988	8.17521	8.35317	8.36142	9.1644	11.0404	8.30082	8.28618	8.26096
1810049H19RIK	6	41241389	8.15825	11.5983	11.0764	8.05104	8.08871	14.776	8.1998	8.1132	8.06303	8.09176	8.08296	8.12968	8.11799	8.04385	8.12193	8.07427	8.04493	8.14709	8.13714	13.2395	15.1771	8.10339	8.04417	8.10637
2210010C04RIK	6	40981140	8.20164	8.85588	9.17256	8.23397	8.14523	10.6932	8.16692	8.27326	8.2057	8.23978	8.13043	8.21088	8.1896	8.1785	8.201	8.22004	8.1819	8.13032	8.18821	9.61414	12.1727	8.18893	8.14179	8.17498
CPA2	6	30514244	8.22361	9.72563	10.2622	8.21773	8.24765	13.21	8.25778	8.24889	8.18487	8.18868	8.1666	8.23828	8.24259	8.18289	8.20272	8.20261	8.23569	8.32707	8.36763	11.3213	13.8869	8.2645	8.31507	8.29695
EG386551	6	41367935	8.17405	11.3437	10.9689	8.16215	8.14316	14.9135	8.18589	8.19093	8.20411	8.15282	8.16703	8.17233	8.22881	8.15521	8.17172	8.30797	8.1797	8.15002	8.26182	12.9851	15.3146	8.15822	8.18774	8.15965
EG436523	6	41345798	8.1857	10.6618	9.96419	8.23417	8.14409	14.3328	8.12755	8.18715	8.17322	8.22181	8.21208	8.17321	8.19737	8.24095	8.15834	8.18455	8.18304	8.19798	8.16318	11.9146	14.8307	8.17108	8.14244	8.12709
LOC100040233	6	41393340	8.26045	10.8204	10.414	8.16245	8.25451	14.3269	8.22815	8.18922	8.24966	8.25276	8.15057	8.22559	8.23239	8.25407	8.24927	8.23176	8.43953	8.22481	8.18009	12.3514	14.926	8.30773	8.21536	8.28228
PRSS2	6	41473908	8.22543	9.62031	10.2506	8.29352	8.24952	13.2315	8.18146	8.20383	8.18523	8.19382	8.19478	8.16387	8.19737	8.25528	8.15864	8.19178	8.24724	8.187	8.22191	10.8558	14.1454	8.19435	8.23565	8.24483
PRSS3	6	41324881	8.04426	8.36801	8.38025	8.13968	8.08301	10.5101	8.17535	8.21245	8.2306	8.23136	8.16423	8.12541	8.22511	8.24079	8.20134	8.19445	8.2039	8.13428	8.33712	8.83787	11.2975	8.11645	8.22166	8.21992
REG1	6	78378157	8.20767	11.8338	11.8154	8.19788	8.20636	14.9585	8.23386	8.23535	8.19779	8.25559	8.31345	8.20775	8.17529	8.17677	8.22792	8.20735	8.26164	8.20409	8.26574	12.9034	15.3552	8.3415	8.26857	8.23838
REG2	6	78357664	8.2881	8.9578	8.38331	8.21815	8.19578	14.4397	8.19506	8.21005	8.16366	8.16785	8.15195	8.37824	8.21018	8.25697	8.19656	8.18677	8.18813	8.27184	8.20601	10.093	13.4443	8.19408	8.215	8.24324
TRY10	6	41305277	8.18625	12.263	11.4292	8.21257	8.19484	15.1557	8.24986	8.19816	8.20721	8.17949	8.30872	8.10552	8.1441	8.23705	8.18619	8.19639	8.2199	8.16777	8.20469	13.9231	15.4237	8.12046	8.21342	8.31575
CPA1	6	30639218	8.09216	11.3742	11.9211	8.13595	8.09773	14.4833	8.16028	8.0705	8.10029	8.193	8.12898	8.17576	8.13441	8.1585	8.1313	8.10234	8.20192	8.16177	8.14768	12.878	14.9431	8.18397	8.12453	8.18469
TRY4	6	41302269	8.18657	11.8639	11.5148	8.10674	8.12752	15.0386	8.08676	8.14263	8.10016	8.10497	8.10016	8.0973	8.18974	8.08843	8.16878	8.15948	8.09128	8.12214	8.19995	13.2083	15.2599	8.17132	8.20428	8.15624
1810010M01RIK	7	134193809	8.18222	11.6668	12.4745	8.13482	8.26915	14.8878	8.11376	8.29755	8.18115	8.28977	8.33434	8.24221	8.24491	8.31041	8.3357	8.38182	8.45842	8.35868	8.26421	13.196	15.2382	8.37609	8.27112	8.09858
CUZD1	7	138452160	8.15126	8.793	9.29464	8.20427	8.08972	11.8191	8.17755	8.15823	8.16883	8.21247	8.24401	8.12921	8.18554	8.12493	8.26334	8.18011	8.16206	8.21577	8.16646	9.86241	12.7231	8.20952	8.28954	8.24346
GP2	7	119233868	8.54363	10.2167	10.5345	8.26333	8.29155	13.4787	8.35571	8.33897	8.39524	8.30348	8.22343	8.26162	8.39802	8.30565	8.41283	8.28796	8.31333	8.21861	8.49504	11.7403	14.0933	8.31799	8.39447	8.2932
KLK1B26	7	51271760	8.81467	9.80868	10.1997	8.82215	8.98081	12.9749	8.52979	8.56566	8.56312	8.63059	8.60124	8.55588	8.47352	8.43786	8.45825	9.04585	9.09018	8.5027	8.68947	10.9901	13.4334	8.4277	8.91655	9.23725
KLK1B4	7	44078894	8.8816	9.49933	9.82039	8.94865	8.93101	13.1727	8.54964	8.67556	8.64456	8.66571	8.89191	8.62263	8.61121	8.73521	8.56479	9.01989	9.34684	8.72671	8.87635	11.101	13.9108	8.50945	9.17271	9.15945
KLK1B5	7	51475380	8.82658	9.57508	9.73786	8.78983	9.05326	12.9371	8.46526	8.47514	8.48171	8.63156	8.46673	8.43339	8.38754	8.49314	8.35323	8.81249	8.87459	8.37835	8.67261	10.9129	13.754	8.34142	8.81079	8.96572
SYCN	7	29326130	8.16172	10.5594	10.9769	8.25989	8.29139	14.142	8.25604	8.18619	8.2103	8.21037	8.26994	8.2159	8.21868	8.19775	8.30171	8.20735	8.12728	8.19909	8.27937	12.337	14.6435	8.22421	8.2709	8.17536
DMBT1	7	131032076	8.18379	9.69706	10.4618	8.23204	8.19046	13.3199	8.15475	8.18665	8.06417	8.13337	8.22393	8.18883	8.15016	8.12525	8.34016	8.16256	8.17842	8.1962	8.1828	10.4333	13.6294	8.09528	8.20214	8.17031
KLK1	7	44225437	9.1774	10.1266	10.9087	9.30484	9.34849	13.3433	8.78482	8.77579	8.69887	8.85913	8.61056	8.74966	8.61691	8.73745	8.60046	9.48715	9.42977	8.66174	9.05784	11.4575	13.854	8.75744	9.36719	9.58948
KLK1B27	7	44052290	8.92461	9.47063	9.32841	8.83481	9.05904	13.3395	8.45775	8.76283	8.6209	8.6271	8.61467	8.69436	8.58674	8.53804	8.55314	9.23816	9.20607	8.58429	8.86326	11.1533	13.7713	8.46833	9.09156	9.3549
CTRB1	8	114211100	8.21335	10.3804	10.3952	8.23608	8.35682	14.3308	8.23349	8.22531	8.24703	8.29772	8.21165	8.34235	8.22216	8.18407	8.35753	8.35165	8.24521	8.25963	8.27628	12.1651	14.7902	8.28472	8.32039	8.55547
CTRL	8	108455999	8.59869	11.631	12.3439	8.64849	8.62525	14.7711	8.30805	8.39184	8.37549	8.65367	8.59804	8.52079	8.46259	8.47546	8.28872	8.61289	8.59286	8.50781	8.45868	13.0814	15.0827	8.47857	8.71801	8.68031
MYD88	9	119245202	11.9873	11.9615	11.803	13.0322	12.8234	12.7003	12.0016	12.0981	11.819	12.843	12.6555	12.9912	11.9799	11.8302	11.9765	12.7293	12.5079	12.6872	11.9079	11.8571	11.8035	12.7033	12.9064	12.9838
UBE1L	9	107975505	12.2465	11.9326	11.7481	12.6459	12.7276	12.6951	12.4699	12.2251	12.034	13.3506	13.137	12.9214	12.4033	12.5311	12.3557	13.162	13.0522	12.7891	12.095	11.6036	11.9141	13.0537	13.0056	12.6465
SERPINA1B	12	103728156	9.31954	8.86276	9.47341	8.94936	8.93815	9.05322	9.95106	9.84693	9.63314	10.293	9.35293	8.69988	9.26608	8.8938	8.89661	8.51578	8.73821	9.01221	10.8835	9.54308	9.48528	8.82912	8.91266	8.85594
ENC1	13	98022564	9.27621	9.15069	9.25195	10.1122	10.1213	9.92326	9.02264	9.0948	9.13664	9.73425	9.78914	10.1724	8.98374	9.0171	9.01913	9.61788	9.68982	9.86292	9.04637	9.03704	9.01883	9.72079	10.2477	10.2341
BLK	14	63991867	12.2189	12.0368	11.8289	11.2386	11.1095	11.0438	12.0097	11.751	11.9801	11.3255	11.2519	10.9428	11.9512	11.6624	11.6485	10.7024	10.4875	11.2288	12.1366	11.8509	12.0512	11.0537	10.9658	10.9947
RNASE1	14	51764964	8.31368	12.0416	12.1406	8.16539	8.25292	14.8036	8.18363	8.19325	8.22581	8.08894	8.1645	8.28802	8.22964	8.18011	8.19246	8.179	8.11654	8.30373	8.227	13.3477	15.3463	8.2958	8.21264	8.27492
1810028F09RIK	14	51142872	8.17773	8.46174	8.63869	8.24849	8.16074	10.1879	8.16859	8.18777	8.11904	8.20027	8.19668	8.24538	8.22626	8.19005	8.20159	8.12058	8.11895	8.18773	8.24956	8.97709	11.6058	8.22899	8.1797	8.22069
ELA1	15	100505063	9.5446	12.4593	13.0513	8.96556	9.3574	15.1473	9.47543	9.70281	9.6019	9.4215	9.45548	9.38561	9.74181	9.69702	9.60355	9.60562	9.62598	9.22752	10.0603	13.9958	15.2061	9.69279	9.18435	9.07509
ANGPTL4	17	33914308	9.78505	10.9151	9.83916	11.2979	10.7266	11.1346	10.6348	10.2008	10.961	10.5446	10.4775	10.384	10.0799	9.92744	10.1648	9.76817	10.0689	10.1909	10.0817	9.48429	9.97731	10.544	11.2297	10.9697
CLPS	17	28697586	8.21304	11.0943	11.6545	8.24392	8.24739	14.8321	8.19768	8.26685	8.21454	8.16562	8.27823	8.19837	8.32342	8.27629	8.19945	8.21722	8.13642	8.21347	8.18814	12.9523	15.1797	8.18687	8.19281	8.15917
PDIA2	17	26334406	8.27396	9.46272	9.89602	8.15261	8.36991	11.8799	8.47078	8.46589	8.33769	8.65935	8.51368	8.26719	8.68731	8.92585	8.72344	8.97492	8.80691	8.28474	8.36691	10.5843	13.2278	9.0401	8.29037	8.24447
TFF2	17	31278030	8.11596	9.86571	10.7839	8.09873	8.20414	12.8153	8.18803	8.1653	8.25188	8.19355	8.12563	8.177	8.15326	8.22922	8.1774	8.19705	8.2069	8.11684	8.07961	11.5446	13.9131	8.14738	8.12592	8.20791
SPINK3	18	43728069	8.22627	10.4679	11.1175	8.23506	8.22142	13.398	8.20861	8.17633	8.26734	8.25136	8.27822	8.1928	8.2192	8.22235	8.19531	8.2213	8.31284	8.16496	8.28789	11.7683	13.7397	8.20942	8.25188	8.1807
TTR	18	20665250	8.81377	8.24536	9.09461	8.41786	8.60296	8.32264	9.53904	9.22826	9.26428	9.69556	8.89063	8.32408	8.67155	8.29734	8.25206	8.38613	8.32566	8.43534	10.5567	9.02288	9.06995	8.25519	8.34728	8.18058
PNLIP	19	58755327	8.21356	12.2875	13.1091	8.14175	8.15588	14.9551	8.15416	8.19757	8.16394	8.09943	8.18964	8.16312	8.13823	8.10408	8.12196	8.1482	8.12245	8.12198	8.21396	13.7155	15.2934	8.13135	8.15221	8.13479
PNLIPRP1	19	58818584	8.26121	11.9816	13.1303	8.17318	8.22442	14.7087	8.16615	8.17459	8.25318	8.28099	8.22307	8.19322	8.21074	8.12652	8.24624	8.26391	8.14531	8.2319	8.24562	13.5968	15.1018	8.17638	8.2412	8.18216
PNLIPRP2	19	58843093	8.14602	8.82246	8.94081	8.16849	8.38635	12.4578	8.19971	8.23589	8.19266	8.19387	8.26274	8.20763	8.14711	8.23962	8.18832	8.17377	8.178	8.20739	8.22388	10.5646	13.1055	8.20148	8.17062	8.22129
Unclassified
ELA3B			8.26777	12.0239	11.9754	8.23442	8.17685	15.1173	8.27781	8.20567	8.20383	8.24622	8.30878	8.29274	8.19517	8.29499	8.34163	8.26495	8.20432	8.16565	8.24174	13.5601	15.3974	8.21474	8.20957	8.23789
LOC100047810			8.23288	8.36008	8.37768	8.19093	8.33902	9.83769	8.31783	8.29677	8.35511	8.24416	8.29237	8.20366	8.35955	8.33284	8.21282	8.24924	8.46304	8.20644	8.23801	8.87117	10.5974	8.20204	8.21043	8.24543
LOC380805			11.5505	11.9402	11.8206	11.2417	11.2622	11.2878	11.2377	11.8385	11.8176	10.8722	10.2317	11.0797	11.2835	11.3133	11.4196	10.5154	11.2811	11.1964	11.0393	12.7258	12.5438	10.7156	11.2784	11.2343
LOC384419			11.6012	11.3025	11.1844	11.1533	11.1086	10.8732	11.1815	10.8796	12.1379	10.6459	9.76795	11.435	11.1263	11.1639	11.5405	10.3447	11.6928	11.1272	12.9235	11.4934	11.5613	10.734	10.7489	10.843
LOC544904			11.7196	11.8943	11.8698	11.102	11.2541	11.3244	11.0164	11.9309	11.7799	10.8556	10.0656	11.2129	11.206	11.2199	11.4394	10.678	11.3879	11.43	11.3542	12.6697	12.7057	10.6359	11.3587	11.0555
LOC637227			12.7805	13.2768	13.8929	12.4539	12.2779	12.6285	12.5983	13.3786	13.2557	12.8542	12.5824	13.0337	12.2766	12.4358	12.9561	12.0748	13.0644	13.4741	14.1786	13.4075	12.8197	12.8533	12.4014	12.0446
LOC666661			10.4465	10.6506	10.201	9.59211	9.58723	9.64949	10.2171	10.4115	10.3462	9.60484	9.34314	9.21483	10.3875	10.1255	10.5435	9.37254	9.03971	9.77375	10.2273	10.4845	10.206	9.44715	9.18473	9.11538

## Sheet: Suppl Table 1J
Supplemental Table 1J: Genes diffrentially regulted specifically in Ity3 and N4G, during Salmonella infection
Gene	Chromosome	Location	Ity_D0	Ity_D0	Ity_D0	Ity_D3	Ity_D3	Ity_D3	Ity 3_D0	Ity 3_D0	Ity 3_D0	Ity 3_D3	Ity 3_D3	Ity 3_D3	RecG_D0	RecG_D0	RecG_D0	RecG_D3	RecG_D3	RecG_D3	RecN_D0	RecN_D0	RecN_D0	RecN_D3	RecN_D3	RecN_D3
ASNS	6	7675169	9.25682	9.92324	9.712	10.1659	10.9219	10.7352	10.158	10.1853	9.5826	11.2285	11.6855	11.1843	10.4804	10.8703	10.6463	12.2144	11.9683	11.0953	9.84738	10.358	10.6577	11.5332	10.7195	10.5168
SCT	7	141278338	9.14407	8.88964	8.98373	9.92905	9.79248	10.015	8.94346	8.79283	8.88686	10.0175	10.3161	10.2069	8.95343	8.93593	8.83402	10.1449	9.88013	10.2773	8.88132	8.99323	8.84114	9.4131	9.93497	10.1303
COCH	12	52527059	10.7405	11.2681	11.0926	10.2724	10.4078	10.2773	11.6674	11.2893	11.1166	10.4646	9.82927	9.89156	11.2323	11.2897	11.1782	9.863	9.99019	10.1517	11.0365	11.0899	11.3275	10.5858	10.2307	10.1303
TMEM204	17	25194721	11.4222	11.4118	11.3139	10.5166	10.6565	10.1454	11.2918	11.2683	11.3671	10.3687	10.161	10.2569	11.4446	10.8387	11.1235	9.82101	10.0889	10.3246	11.1997	11.2089	11.425	10.628	10.446	10.1312

[truncated: 2 more sheets: Suppl Table 1K, Suppl Table 1L]
