# Supplementary material for: Genetic Dissection of the Ity3 Locus Identifies a Role for Ncf2 Co-Expression Modules and Suggests Selp as a Candidate Gene Underlying the Ity3.2 Locus
Source: Front Immunol. 2014 Aug 12;5:375. doi: 10.3389/fimmu.2014.00375 (PMC4129629; doi:10.3389/fimmu.2014.00375)
Supplement: Supplementary file 1 [file Presentation1.ZIP › Supp Table 2.XLSX]

## Sheet: Sheet1
SUPPL TABLE 2A
Name	Chrm	Location	Ity_D0	Ity_D0	Ity_D0	Ity_D3	Ity_D3	Ity_D3	Ity 3_D0	Ity 3_D0	Ity 3_D0	Ity 3_D3	Ity 3_D3	Ity 3_D3	RecG_D0	RecG_D0	RecG_D0	RecG_D3	RecG_D3	RecG_D3	RecN_D0	RecN_D0	RecN_D0	RecN_D3	RecN_D3	RecN_D3	log2(Fold change)	T statistic	P-value	Adjusted p-value
IL18R1	1	40557597	9.38071	9.07295	9.48859	9.37844	9.34538	9.35396	8.13187	8.11631	8.18029	8.1897	8.1593	8.19661	8.15218	8.12306	8.1444	8.17021	8.16119	8.15962	9.31116	9.37783	9.11922	9.035	9.32847	9.18606	-1.17421	-13.2824	5.52e-12	3.57e-08
IL18RAP	1	40605790	8.37012	8.33441	8.40399	8.4759	8.5433	8.53637	8.19055	8.12164	8.27233	8.32046	8.22483	8.17914	8.1746	8.22245	8.1526	8.23619	8.24478	8.21125	8.32516	8.28726	8.31934	8.34802	8.5641	8.41454	-0.287779	-5.35313	2.25e-05	0.00896675
GLS	1	52163448	10.5269	10.4325	10.3241	10.3017	10.6198	10.4899	9.72755	9.54354	9.27764	9.72863	9.50893	9.62686	9.53561	9.73965	9.20014	9.39342	9.49942	9.59387	10.5906	10.2662	10.5504	10.3285	10.6131	10.5276	-0.93603	-7.13889	3.7e-07	0.000262067
NAB1	1	52514970	8.76609	8.90491	8.93373	8.97433	8.8981	9.14607	8.22307	8.18225	8.0952	8.17563	8.22349	8.24452	8.23324	8.19924	8.25314	8.26359	8.22434	8.1847	8.91925	9.08545	8.87173	8.93369	8.89584	9.00264	-0.639704	-10.267	7.46e-10	1.99e-06
OSGEPL1	1	53377039	9.23699	9.2828	9.22763	8.84274	9.25331	9.11392	8.58645	8.72891	8.48884	8.59451	8.54057	8.71539	8.80836	8.6968	8.6717	8.77617	8.78877	8.57217	9.31266	9.30249	9.28374	9.36207	9.1314	9.12262	-0.453168	-5.16446	3.54e-05	0.0112915
ASNSD1	1	53404042	9.05332	9.36907	9.09463	9.05563	9.3802	9.34729	8.28001	8.29252	8.331	8.33467	8.28078	8.38217	8.24928	8.26817	8.29799	8.27944	8.27496	8.2018	9.0499	9.1775	9.29701	9.26552	9.1569	8.95314	-0.900525	-11.3309	1.19e-10	4.48e-07
STK17B	1	53812448	12.8931	13.0886	12.7199	12.5599	12.5495	12.5907	10.3702	10.8669	10.9046	10.27	10.407	10.7366	11.0823	10.9932	11.0995	10.5472	10.2463	10.6607	12.4399	12.7211	12.5983	11.9251	12.4013	12.1614	-1.84218	-12.8777	1.01e-11	5.73e-08
HSPD1	1	55134941	11.4781	11.2926	10.9948	11.8819	12.0233	11.939	8.48408	8.6268	8.54098	8.78929	8.85307	8.85723	8.46915	8.40673	8.60035	8.83653	9.06624	8.91503	11.2612	11.3043	11.2236	12.0449	11.9523	11.7314	-2.7631	-21.5524	3.33e-16	7.54e-12
BC049806	1	58584379	8.9326	8.88212	8.95572	8.8119	8.77932	8.62227	8.29372	8.21476	8.30757	8.27386	8.25385	8.19237	8.25697	8.1859	8.1731	8.27492	8.29381	8.32461	8.97913	8.80507	8.85619	8.62304	8.94045	8.80568	-0.718159	-11.7814	5.65e-11	2.33e-07
TRAK2	1	58957416	10.8729	10.8076	10.3493	10.1768	10.7917	10.163	9.15478	8.83463	8.73104	9.03299	9.03136	8.73667	8.87345	9.44618	9.14221	9.17667	9.3042	8.71207	10.6947	10.6339	10.7118	11.7483	10.5003	10.0042	-1.44349	-9.67957	2.18e-09	6.16e-06
ICOS	1	61055736	8.84493	9.00486	8.70268	8.82332	8.71668	8.84559	8.18817	8.24157	8.18037	8.22427	8.20905	8.25319	8.25116	8.07029	8.1748	8.21034	8.20203	8.20237	8.31754	8.76413	8.97178	8.65035	8.61626	8.71412	-0.68541	-9.58363	2.6e-09	6.2e-06
EEF1B2	1	63225069	12.6914	12.6608	12.9761	12.4569	12.5101	12.5674	8.95569	9.10007	9.08925	9.06873	9.17105	9.18551	9.03198	8.93067	8.92399	9.09984	8.99014	9.3427	12.73	12.984	12.7254	12.6911	12.4791	12.3158	-3.81387	-32.7526	0	0
FZD5	1	64777518	9.06191	9.04794	9.22875	9.24966	9.22957	9.10505	8.49196	8.52783	8.46009	8.63696	8.683	8.65342	8.47818	8.61574	8.41856	8.67104	8.55881	8.52155	9.1935	8.99002	8.95259	9.40455	9.37524	9.24687	-0.608706	-7.48495	1.75e-07	0.000152366
IDH1	1	65205988	10.5422	10.6653	10.7746	10.0604	10.3369	10.1253	9.1591	9.31634	9.42061	9.24083	8.8058	8.98399	9.24579	9.12434	9.15931	8.86175	9.25859	9.20432	10.6526	10.6261	10.5324	10.1697	10.4559	10.1692	-1.48422	-13.6255	3.34e-12	2.52e-08
CCNT2	1	127774164	11.1731	10.6422	10.4552	10.3175	10.4137	10.3728	9.00791	8.85879	8.92611	9.01503	8.92232	9.00704	9.01862	8.88906	8.93348	8.96107	8.83715	8.99987	10.878	10.4248	10.3252	10.5519	10.3845	10.5532	-1.80977	-12.5176	1.76e-11	8.85e-08
CTSE	1	131638306	9.26543	9.99621	9.36475	8.99418	10.1674	9.3436	8.20728	8.20397	8.20086	8.22177	8.22957	8.19159	8.30096	8.22882	8.31535	8.36006	8.34314	8.15182	10.0468	10.4373	9.96891	11.8802	9.89613	9.19893	-1.28741	-7.81863	8.62e-08	0.000118279
5430435G22RIK	1	133609847	9.14778	9.1731	9.54332	9.65651	9.5974	9.56096	8.48594	8.48995	8.47644	8.46178	8.4014	8.49823	8.44608	8.48709	8.36588	8.397	8.45951	8.56363	9.19363	9.16833	9.21984	9.26199	9.39209	9.31894	-0.855048	-9.40123	3.67e-09	8.3e-06
CSRP1	1	135720061	12.3293	12.017	12.3084	12.3532	12.5288	12.0322	10.5253	10.2315	10.257	10.4053	10.5057	10.5197	10.1329	10.1213	10.3632	10.1778	10.1381	10.5153	12.3773	11.8703	12.0053	12.5497	12.5891	12.5403	-2.01247	-16.3247	8.85e-14	1e-09
CYB5R1	1	136308045	8.87678	8.97336	8.89312	8.9746	9.08275	8.78085	8.20959	8.23301	8.19569	8.18846	8.23809	8.18118	8.20143	8.15519	8.18542	8.20935	8.13804	8.12614	8.87938	8.96067	8.70247	8.9665	8.77502	8.9531	-0.733741	-11.1878	1.51e-10	5.25e-07
PHLDA3	1	137665204	8.8472	8.81348	8.89427	8.63165	8.82105	8.76867	8.43751	8.31506	8.45501	8.31889	8.34529	8.30002	8.43453	8.44582	8.3787	8.28461	8.29836	8.57376	8.76324	8.72064	8.77267	8.71654	8.77649	8.76932	-0.431964	-6.7036	9.73e-07	0.000484119
ZBTB41	1	139422383	8.84588	8.88647	8.88998	8.70749	8.8638	8.72872	8.2853	8.3099	8.23001	8.21905	8.24801	8.25693	8.37746	8.28568	8.32979	8.1964	8.28636	8.27437	8.76002	8.86056	9.0383	8.75355	8.80152	8.72224	-0.52534	-8.71457	1.39e-08	2.73e-05
PTPRC	1	139960133	8.68016	8.9778	8.83724	8.90012	9.03536	8.94669	8.41621	8.36085	8.3703	8.36206	8.34571	8.38485	8.29106	8.36621	8.32041	8.43139	8.36429	8.52747	8.70934	8.81818	8.75815	8.49536	8.62934	8.62195	-0.596514	-9.05247	7.15e-09	1.62e-05
TROVE2	1	143750790	8.60437	8.68223	8.63491	8.52781	8.53699	8.29489	8.2506	8.31174	8.24427	8.23748	8.41293	8.25246	8.26409	8.37437	8.16181	8.16529	8.29236	8.24533	8.6032	8.67467	8.56647	8.47161	8.63911	8.45035	-0.371633	-6.32807	2.28e-06	0.00211456
RGS2	1	143999338	8.42043	8.52022	8.52417	8.33834	8.28998	8.29403	8.17263	8.17392	8.15158	8.16905	8.17503	8.13502	8.1963	8.16484	8.29145	8.19044	8.22787	8.16631	8.41875	8.47088	8.39764	8.2135	8.23409	8.27449	-0.270739	-5.01344	5.1e-05	0.00855257
BC003331	1	150361305	9.10268	9.09759	9.12737	9.03793	9.27809	9.22876	8.47428	8.70708	8.62634	8.70437	8.69625	8.77487	8.55476	8.60732	8.61269	8.70633	8.84658	8.65229	9.08474	9.0556	9.15801	9.06691	9.17493	9.11109	-0.517624	-7.15384	3.58e-07	0.000262067
TRMT1	1	153220091	10.5858	10.3456	10.2422	10.5001	10.4307	10.3918	9.33644	9.08594	9.34685	9.49196	9.45855	9.38869	9.26393	9.43368	9.17025	9.46312	9.56618	9.46032	10.2321	10.0032	10.0815	10.2508	10.5784	10.4493	-1.10194	-9.04382	7.27e-09	1.37e-05
SUPPL TABLE 2B
Name	Chrm	Location	Ity_D0	Ity_D0	Ity_D0	Ity_D3	Ity_D3	Ity_D3	Ity 3_D0	Ity 3_D0	Ity 3_D0	Ity 3_D3	Ity 3_D3	Ity 3_D3	RecG_D0	RecG_D0	RecG_D0	RecG_D3	RecG_D3	RecG_D3	RecN_D0	RecN_D0	RecN_D0	RecN_D3	RecN_D3	RecN_D3	log2(Fold change)	T statistic	P-value	Adjusted p-value
BMPR2	1	59764637	8.2755	8.19247	8.22323	8.22633	8.25293	8.19057	8.41503	8.49294	8.32603	8.39233	8.42013	8.41207	8.43198	8.36996	8.41336	8.26297	8.39392	8.24711	8.22448	8.209	8.19954	8.21854	8.21831	8.2267	0.184896	4.35094	0.00025601	0.0446959
CNTN2	1	134409651	8.18294	8.17916	8.16915	8.17073	8.16728	8.12686	8.33097	8.41915	8.39898	8.26108	8.22113	8.24104	8.42206	8.4106	8.31965	8.17669	8.18999	8.19172	8.1633	8.11838	8.17419	8.10255	8.20464	8.14484	0.207021	5.07033	4.44e-05	0.00762255
CHI3L1	1	136086423	8.5586	8.71817	8.65065	9.94666	9.98572	10.3838	10.9945	11.1173	10.8219	12.9257	12.6802	13.0972	10.7012	11.1005	10.5853	12.3276	12.5349	12.3514	8.68898	8.6382	8.92299	9.37104	9.96332	10.264	2.15317	18.9781	4e-15	6.03e-11
IVNS1ABP	1	153211447	11.8512	11.6584	11.3739	11.4902	11.3412	11.4845	12.5368	12.4368	12.2464	11.9799	12.2041	11.9064	12.5277	12.1967	12.4396	12.0194	11.9919	11.9572	11.4329	11.4788	11.7328	11.2916	11.3907	11.305	0.591526	4.56954	0.0001501	0.0310164
SUPPL TABLE 2C
Name	Chrm	Location	Ity_D0	Ity_D0	Ity_D0	Ity_D3	Ity_D3	Ity_D3	Ity 3_D0	Ity 3_D0	Ity 3_D0	Ity 3_D3	Ity 3_D3	Ity 3_D3	RecG_D0	RecG_D0	RecG_D0	RecG_D3	RecG_D3	RecG_D3	RecN_D0	RecN_D0	RecN_D0	RecN_D3	RecN_D3	RecN_D3	log2(Fold change)	T statistic	P-value	Adjusted p-value
ERCC5	1	44237819	9.69298	9.52148	9.20885	9.199	9.13461	9.20004	9.05895	8.77916	8.86152	8.67292	8.65065	8.87713	8.89199	8.80199	8.68918	8.64644	8.66052	8.67002	9.54198	9.22904	9.5807	9.23802	9.09026	9.0555	-0.444317	-5.72548	9.28e-06	0.00407975
WDR75	1	45768043	10.7219	10.8	10.8984	10.4946	10.8097	10.4913	10.0594	10.0964	9.78818	10.4343	10.4837	10.6464	10.189	10.032	9.96489	10.266	10.5691	10.4273	10.8301	10.722	10.7038	10.7324	11.0041	10.6538	-0.744807	-5.42507	1.89e-05	0.00397864
WDR75	1	45795166	10.7219	10.8	10.8984	10.4946	10.8097	10.4913	10.0594	10.0964	9.78818	10.4343	10.4837	10.6464	10.189	10.032	9.96489	10.266	10.5691	10.4273	10.8301	10.722	10.7038	10.7324	11.0041	10.6538	-0.825433	-5.82101	7.41e-06	0.00541175
SLC40A1	1	45965104	14.4078	14.3963	14.4849	13.9614	13.9463	13.5215	13.5336	13.6813	13.4726	13.4116	13.1084	13.064	13.7286	13.2846	13.6507	13.2072	13.569	13.4109	14.5898	14.3923	14.2528	13.9493	14.2619	13.8707	-0.875031	-7.78222	9.31e-08	9.16e-05
STAT4	1	52008244	10.8448	10.807	10.7826	10.6127	10.5008	10.4061	10.0914	10.1835	10.1345	10.2374	10.1538	10.4071	10.0873	9.89752	9.86306	9.61991	9.68836	10.0084	10.5168	10.6683	10.5111	9.95214	10.3655	10.5507	-0.675013	-5.10787	4.06e-05	0.0183334
TMEM194b	1	52630705	10.6486	10.5691	10.1784	9.95089	9.92964	9.99571	10.09	9.90919	9.81745	9.53503	9.46062	9.23275	9.79236	9.89074	9.6166	9.04965	9.15095	9.21331	10.3657	10.21	10.4692	10.0854	9.92076	9.96653	-0.820773	-7.56425	1.48e-07	0.000278626
CFLAR	1	58711508	10.1695	9.71979	9.93114	9.65192	10.0371	9.83026	9.59309	9.47309	9.47178	9.69835	9.60613	9.57432	9.51492	9.32749	9.37133	9.36411	9.4638	9.40859	9.39712	9.76588	9.82305	9.70483	9.54521	10.0118	-0.535577	-4.35579	0.000252992	0.0267034
CASP8	1	58903528	10.1919	10.0797	10.1162	10.4829	10.3066	10.1792	9.45776	9.75009	9.92997	10.1653	9.88103	10.1305	9.6324	9.63014	9.68604	9.71798	9.93535	10.0715	10.3651	9.94438	10.131	10.1408	10.4137	10.6122	-0.479722	-4.63713	0.000127283	0.0168032
ALS2CR4	1	59162451	8.51559	8.47242	8.33081	8.66412	8.71209	8.8591	8.30391	8.35962	8.33558	8.36533	8.34288	8.3567	8.21001	8.26334	8.23658	8.38123	8.49761	8.19696	8.5123	8.51836	8.5964	8.54642	8.55952	8.70723	-0.390132	-6.35557	2.14e-06	0.00140611
PLEKHM3	1	64835897	10.6897	10.9694	10.6007	10.3643	10.1413	10.0862	9.84125	9.69804	9.81029	9.47439	9.23373	9.29996	9.82267	9.6385	9.6606	9.46523	9.10378	9.53574	10.9288	10.512	10.4552	10.3114	10.1016	10.2685	-0.861212	-8.33653	2.96e-08	4.96e-05
ZRANB3	1	129850824	9.10618	9.00934	8.88233	9.18676	9.22625	9.1538	8.56863	8.66368	8.64554	8.64419	8.79779	8.8503	8.77698	8.70157	8.59546	8.83635	9.03663	8.87409	9.03327	9.01309	8.9848	9.54321	9.20785	9.06337	-0.424846	-5.47564	1.68e-05	0.00644274
TMEM81	1	132506230	8.89788	8.93844	8.85708	8.87156	8.79237	8.90564	8.54875	8.50515	8.43725	8.50824	8.3179	8.42866	8.59343	8.51893	8.50178	8.44199	8.50112	8.26233	8.85609	8.76473	9.10292	8.75772	8.57221	8.79189	-0.359752	-5.06319	4.52e-05	0.00772593
FAIM3	1	132777250	14.2091	14.027	14.0554	13.5913	13.3044	13.4345	13.2993	13.2578	13.319	12.7326	12.4274	12.1691	13.3301	13.1729	13.5211	12.5364	11.652	12.2661	14.2477	13.9065	14.1036	13.0962	13.5489	13.4607	-0.755817	-6.22283	2.91e-06	0.00108782
NUAK2	1	134229736	10.5647	10.8435	10.6224	11.0936	10.8823	11.0506	10.1111	10.0725	10.2536	10.3015	10.4433	10.3383	10.1515	10.1138	10.0528	10.0618	9.93548	10.2221	10.5772	10.5041	10.4399	10.7091	11.096	11.1063	-0.57086	-5.09311	4.21e-05	0.00738214
SUPPL TABLE 2D
Name	Chrm	Location	Ity_D0	Ity_D0	Ity_D0	Ity_D3	Ity_D3	Ity_D3	Ity 3_D0	Ity 3_D0	Ity 3_D0	Ity 3_D3	Ity 3_D3	Ity 3_D3	RecG_D0	RecG_D0	RecG_D0	RecG_D3	RecG_D3	RecG_D3	RecN_D0	RecN_D0	RecN_D0	RecN_D3	RecN_D3	RecN_D3	log2(Fold change)	T statistic	P-value	Adjusted p-value
ABCB6	1	75168518	8.68669	8.79779	8.77854	8.62042	8.78366	8.76348	9.02124	8.82241	8.70265	9.02091	9.36255	9.09876	8.82249	9.1213	9.04491	9.68501	9.41352	8.99251	8.82766	8.88108	8.70196	9.70302	8.96473	8.75464	0.43822	4.81873	8.18e-05	0.0198054
MCM6	1	130231428	10.1252	10.4245	10.114	10.8947	10.8577	10.5685	10.6971	10.7067	10.6815	11.2915	11.2546	11.2341	10.7398	11.1827	10.7861	11.6949	11.5058	10.9915	10.5159	10.4562	10.3402	11.2507	11.0186	10.7236	0.681638	5.27522	2.71e-05	0.00522785
DYRK3	1	133025258	8.83581	8.98332	8.73004	8.8013	9.21566	8.8792	9.58921	9.15869	8.80794	9.28976	9.8647	9.44383	9.03907	9.49056	9.93555	10.3819	10.3326	9.40434	9.13337	9.05524	8.99717	10.2383	9.05449	8.78349	0.63867	4.51899	0.000169813	0.0204228
ASPM	1	141390360	8.28407	8.31693	8.37919	8.3854	8.71142	8.36022	8.67779	8.5215	8.42515	8.68974	8.85532	8.54249	8.69731	8.7941	8.73568	9.02922	9.06483	8.78378	8.30611	8.3561	8.31951	8.87361	8.70457	8.42653	0.415637	6.7285	9.2e-07	0.000464897
MGST3	1	169302610	10.2628	10.7302	10.1072	9.68033	11.3214	10.1264	11.988	11.4035	11.3252	11.8304	12.5083	11.4139	11.4294	12.2973	12.0115	12.5458	12.483	11.0336	11.1016	11.8013	11.0762	12.9243	10.9703	10.5097	1.64475	4.78429	8.89e-05	0.0211524
PPOX	1	173207277	9.97253	9.62561	9.62824	9.08498	9.82916	9.56795	10.5127	9.88535	9.76209	10.2747	10.5799	9.73908	10.024	10.7451	10.6672	11.1769	10.772	9.8979	9.95364	9.89864	9.86847	10.9125	9.59729	9.45657	0.736637	4.98337	5.48e-05	0.00893395
COL5A1	2	27892889	9.27473	9.45785	9.33438	9.50799	9.71272	9.43982	9.68524	9.48473	9.4983	9.82225	9.991	10.1588	9.63811	10.0521	9.98389	10.4111	10.5011	10.0039	9.78358	9.38643	9.62202	10.0842	9.97423	9.71442	0.751846	4.7082	0.000107038	0.0227891
GFI1B	2	28465139	8.74048	8.72864	8.66532	8.72792	9.32015	8.62496	9.30069	9.04765	8.75027	9.79181	10.0104	9.55301	9.32895	9.90005	9.72376	10.4633	9.98042	9.49795	9.06486	9.30542	8.79029	10.4411	9.15356	8.98664	0.939439	8.33953	2.94e-08	4.03e-05
YPEL4	2	84577613	8.6373	8.50658	8.40125	8.33538	8.76726	8.61263	9.23181	8.71595	8.62343	8.79092	9.34866	8.80335	8.6576	9.20213	9.30816	9.7021	9.78806	8.75781	8.82192	8.74832	8.59965	9.70146	8.66628	8.42087	0.844228	4.51339	0.000172152	0.0296396
MYBL2	2	162910349	8.81726	8.88846	8.66453	8.9675	9.11212	8.85914	9.06341	9.01982	8.7768	9.20375	9.48466	9.23738	9.23631	9.80587	9.55278	10.0698	9.60303	9.05873	8.88529	9.06497	8.78268	9.78303	9.22972	9.03836	0.741567	6.514	1.49e-06	0.000643844
AURKA	2	172181841	9.21708	9.18402	9.18256	9.607	9.56009	9.38187	9.47773	9.32455	9.21618	9.75285	10.248	9.95885	9.52283	9.92905	9.90567	10.7516	10.4359	9.85131	9.4164	9.4495	9.17017	10.5079	9.6797	9.52517	0.591298	5.30101	2.55e-05	0.00501967
TUBB1	2	174450695	8.18812	8.27356	8.26322	8.34581	8.34452	8.37018	8.43449	8.50493	8.4245	8.40944	8.32298	8.4102	8.34421	8.64722	8.49652	8.44929	8.50161	8.39775	8.22709	8.31002	8.46312	8.23758	8.29306	8.21535	0.213006	4.66901	0.000117763	0.035788
CAR1	3	14766217	10.917	11.6935	11.6143	11.3854	12.6413	11.801	12.0945	12.2925	11.5694	13.0619	12.9877	13.2843	12.6484	12.8309	12.6359	13.5378	13.8128	13.2597	12.0482	12.6616	11.741	13.3218	12.7066	11.9903	1.59416	6.90534	6.2e-07	0.000905569
CAR2	3	14895036	10.8262	11.3874	10.7123	10.356	11.9552	11.5209	12.3516	11.6733	11.5156	12.3567	12.3292	12.111	11.7081	13.0812	12.809	13.1114	13.6568	11.8883	11.3156	11.7529	11.3147	13.1067	11.7271	11.0873	1.55747	6.88581	6.47e-07	0.000390902
P2RY1	3	61002795	8.53796	8.60542	8.48866	8.73252	8.73678	8.66506	8.61898	8.70027	8.49432	8.98301	8.97121	8.91104	8.52767	8.80113	8.85802	9.16474	9.14483	9.07133	8.64361	8.62922	8.65352	9.0132	8.87204	8.72619	0.415514	4.76964	9.22e-05	0.0215604
HDGF	3	87718867	9.01588	8.93193	8.95412	9.16328	9.35048	9.16491	9.38799	9.37117	9.26957	9.3811	9.50931	9.51461	9.30537	9.65751	9.34686	9.9766	9.88626	9.22582	9.17108	9.3007	9.1235	9.67675	9.28802	9.44191	0.469268	4.83895	7.79e-05	0.0115227
LMNA	3	88288033	9.03596	9.33018	9.35753	9.47141	9.96305	9.44983	9.83395	9.73774	9.5728	10.0426	10.3528	9.88036	9.77928	10.1979	10.0468	10.9058	10.5728	9.88638	9.54787	9.45252	9.48716	10.7131	9.78117	9.87803	0.766788	6.80938	7.68e-07	0.00042402
GSTM5	3	107695903	9.0213	9.32458	9.43561	9.02283	9.83286	9.37325	9.77686	9.78801	9.49901	9.95252	9.95572	9.99714	9.81057	10.1822	9.93098	10.5687	10.8735	9.84481	9.15201	9.89366	9.56079	10.4369	9.40662	9.38285	1.01936	4.84328	7.71e-05	0.019293
TMEM56	3	120904990	8.21824	8.31102	8.33026	8.21872	8.56363	8.31136	8.55702	8.48642	8.26566	8.79588	8.98766	8.79818	8.56123	8.94836	8.68686	9.25274	9.19801	8.76351	8.5799	8.63279	8.48345	9.0935	8.58264	8.18693	0.445642	5.85065	6.91e-06	0.00187401
GCLM	3	121969494	10.049	10.0156	10.2488	10.0344	10.3904	10.1634	11.0944	10.4048	10.0404	10.5363	11.0024	10.7115	10.5273	11.0705	11.1673	11.817	11.3618	10.5521	10.746	10.4046	9.94307	11.2004	10.7075	10.1986	0.8172	5.81689	7.48e-06	0.0020047
PLA2G12A	3	129584134	8.18162	8.48858	8.31259	8.44747	8.97498	8.52642	8.62701	8.63741	8.39736	9.13445	9.21551	9.17285	8.88917	9.03154	8.9447	9.67558	9.59494	8.92345	8.58958	9.03851	8.55982	9.79003	8.75181	8.41604	0.627541	8.64238	1.6e-08	2.53e-05
SSX2IP	3	146102781	8.60151	8.79052	8.63554	8.71044	9.08542	8.66294	8.96435	9.03925	8.72509	9.22465	9.53963	9.14852	8.98797	9.46365	9.15154	9.85323	9.77313	9.11794	8.97178	8.99901	8.85887	9.65271	8.96847	8.76054	0.525192	5.30557	2.52e-05	0.00498673
TMOD1	4	46135549	8.38858	8.55282	8.43675	8.34644	8.72924	8.67053	8.9425	8.55416	8.75805	8.75391	9.06466	8.81503	8.76973	9.55098	9.42964	9.94	9.37544	8.81131	8.83749	8.78257	8.52734	9.57349	8.5572	8.39	0.793508	4.6204	0.000132583	0.0263141
ALAD	4	62170208	11.4804	11.8026	11.5543	11.5695	11.8692	11.3995	12.5441	12.1973	11.9098	12.3878	12.7174	12.3426	12.3109	13.0765	12.7661	13.2581	12.8979	12.0096	12.205	11.9839	11.6784	13.0506	12.0207	11.8067	0.869939	6.00779	4.79e-06	0.00238123
TAL1	4	114569367	9.1383	9.1368	8.99116	8.82223	9.65769	9.14392	9.97041	9.62609	9.29617	9.79071	10.3971	9.94591	9.62628	10.6394	10.2175	11.2518	10.9975	9.73117	9.40197	9.54659	9.29177	10.7384	9.5703	9.09911	1.07231	6.95608	5.54e-07	0.000348409
SLC6A9	4	117541833	9.3085	9.40753	8.9454	8.81645	9.33371	9.38596	10.2625	9.50502	9.54944	9.56675	10.1039	9.36634	9.71382	10.7414	10.6265	11.1165	10.3469	9.45875	9.64404	9.49302	9.67353	10.7263	9.21093	8.87636	1.1401	6.26266	2.65e-06	0.00101769
CDC20	4	118105634	9.70352	10.0862	9.80101	10.3395	10.5004	10.1107	10.3648	10.2121	10.0181	10.4398	10.892	10.768	10.38	10.7562	10.7422	11.4661	11.0215	10.4639	9.97884	10.2628	9.81234	11.2937	10.3746	10.3628	0.762529	5.94654	5.52e-06	0.00159234
CITED4	4	120340128	8.60503	8.61661	8.60212	8.59668	8.77647	8.66107	9.19288	9.04035	8.49679	9.24517	9.21026	9.43489	8.85413	9.13233	9.19742	10.0594	9.83742	8.94215	8.73211	8.83674	8.72266	9.31919	8.83665	8.69632	0.453373	5.2918	2.61e-05	0.00508758
CDCA8	4	124595840	10.1226	10.2545	9.89595	10.6724	10.6883	10.3996	10.9	10.5112	10.2262	10.8577	11.3082	10.8701	10.5826	11.2765	11.2207	12.0208	11.5027	10.7914	10.4224	10.5097	10.0906	11.6455	10.695	10.6677	0.935582	6.01088	4.75e-06	0.00147388
CDCA8	4	124613606	8.80767	9.0378	8.91293	9.2724	9.33382	9.28367	9.29234	9.21275	8.98927	9.43614	9.55665	9.68708	9.09309	9.72048	9.70694	10.4973	9.99673	9.53501	9.25571	9.23346	8.99542	10.0232	9.50752	9.33281	0.587372	4.73424	0.00010046	0.0139967
CLSPN	4	126270875	8.9893	9.23788	8.96361	9.55568	10.0219	9.43264	9.61827	9.45994	9.27003	10.0888	10.3217	9.87843	9.7306	10.1624	9.8893	10.7338	10.1934	9.91579	9.38512	9.44668	9.31872	10.6442	9.66556	9.35644	0.863828	7.68749	1.14e-07	0.000105023
FAM132A	4	155340194	9.23975	9.4985	9.49979	9.19722	10.2153	9.48386	9.76858	9.69141	9.34911	10.6198	10.9242	10.7839	10.0806	10.3356	10.2648	11.4136	11.1893	10.4021	9.80216	10.0422	9.39581	11.2626	10.0997	9.82591	0.814336	7.33093	2.44e-07	0.000204454
SAMD11	4	156246973	8.50145	8.49028	8.32276	8.30208	8.5208	8.46749	8.83667	8.39869	8.52606	8.63287	8.88519	8.43692	8.61765	9.02633	9.07575	9.36628	9.14892	8.70352	8.89178	8.60973	8.42066	9.21837	8.54267	8.43128	0.468414	4.99878	5.28e-05	0.00879647
PI4K2B	5	52741587	8.85073	8.99483	8.97537	8.99394	9.18401	9.05652	9.23135	9.01715	8.98361	9.41185	9.53843	9.68053	9.08371	9.50421	9.38823	9.80432	9.98833	9.27476	9.07613	9.17832	9.08313	9.87565	9.28992	9.1025	0.465448	5.0521	4.64e-05	0.013656
A730089K16RIK	5	76655531	8.27761	8.47256	8.49734	8.4213	8.59078	8.43275	8.62624	8.61758	8.39665	8.86706	8.89082	8.68495	8.71972	8.96596	8.84252	9.08656	9.10881	8.59671	8.48064	8.73923	8.53983	9.07177	8.47586	8.53741	0.426895	5.65442	1.1e-05	0.00268506
CIT	5	115845278	8.51851	8.5514	8.57728	8.6565	8.78228	8.61661	8.82666	8.70939	8.59021	8.98924	9.17365	8.85256	8.68664	9.0674	9.08566	9.38297	9.09338	8.96793	8.66948	8.5948	8.56147	9.23941	8.74479	8.52494	0.462964	4.38987	0.000232781	0.0357307
SDSL	5	120908392	8.24402	8.45098	8.43178	8.48404	8.67412	8.46694	8.44979	8.54507	8.40285	9.00885	9.137	8.91387	8.66617	8.72752	8.77401	9.23701	9.13717	8.8546	8.58899	8.72413	8.54338	9.0435	8.73148	8.57322	0.346969	5.05666	4.59e-05	0.00779006
KNTC1	5	124269911	8.8055	8.71321	8.65433	8.95894	9.25949	9.01384	9.18616	8.90177	8.71365	9.1949	9.59418	9.419	9.1657	9.36087	9.25701	9.99878	9.74572	9.46159	8.89416	8.85311	8.77993	9.61181	9.19268	8.83422	0.536847	6.47536	1.63e-06	0.000689818
TRFR2	5	138023854	8.48125	8.36218	8.53384	8.48401	8.61879	8.4412	8.61547	8.53166	8.50105	8.94532	9.08963	8.8183	8.57171	8.70818	8.70161	9.13403	9.09357	8.84751	8.58273	8.54568	8.42359	9.21589	8.83816	8.52885	0.510367	5.24379	2.93e-05	0.0108576
MCM7	5	138164583	8.54897	8.76801	8.73716	8.92958	8.84461	9.0268	8.90552	9.15197	8.79982	9.466	9.48359	9.24328	9.01697	9.58406	9.25977	9.7998	9.63074	9.31687	8.70307	8.91174	8.83192	9.34225	9.25757	9.04159	0.602225	5.65245	1.1e-05	0.00268506
ASNS	6	7675169	9.25682	9.92324	9.712	10.1659	10.9219	10.7352	10.158	10.1853	9.5826	11.2285	11.6855	11.1843	10.4804	10.8703	10.6463	12.2144	11.9683	11.0953	9.84738	10.358	10.6577	11.5332	10.7195	10.5168	1.03498	7.27275	2.77e-07	0.000223665
KEL	6	41644015	9.50231	9.48223	9.0179	8.7342	9.87162	9.2524	10.7061	9.83019	9.67985	10.3654	10.7607	9.99435	9.85517	11.0989	10.9282	11.5502	11.1089	9.95686	9.99195	9.70819	9.48826	11.4935	9.70172	9.03818	1.29327	6.23801	2.81e-06	0.00105917
ADD2	6	86078084	8.29596	8.33779	8.12064	8.25162	8.32336	8.29617	8.5443	8.33168	8.28964	8.41876	8.71498	8.35496	8.41647	8.55166	8.67807	8.91935	8.77488	8.43374	8.31415	8.4477	8.2643	8.86155	8.25684	8.19299	0.297273	4.52492	0.000167373	0.0203185
MCM2	6	88833837	9.88638	9.92153	9.40512	10.2593	10.5193	10.0867	10.4223	10.2189	9.92814	10.8126	11.2559	10.7322	10.2557	10.7044	10.4923	11.2703	10.9182	10.5761	10.1339	10.1402	9.8586	11.2957	10.455	10.1908	0.746429	5.48266	1.65e-05	0.00357718
CCNE1	7	38097984	8.50793	8.48613	8.39803	8.6586	8.83909	8.5898	8.94348	8.77955	8.75759	9.18078	9.36888	8.92391	8.69507	9.18371	9.02131	9.70427	9.41794	8.79051	8.5795	8.72283	8.60653	9.47958	8.9163	8.74017	0.362843	5.08409	4.3e-05	0.0188985
JOSD2	7	44467980	10.0129	10.009	9.96032	9.95947	10.0437	9.97659	10.3348	10.1703	10.0628	10.208	10.5212	10.2388	10.3108	10.6083	10.5784	10.8528	10.532	10.3511	10.1041	10.045	10.2547	10.6648	9.94783	10.0287	0.505103	4.59755	0.000140182	0.0177306
NIPA1	7	63234172	8.84035	9.05156	8.94951	8.97384	9.27088	9.10268	9.22058	9.1603	8.90561	9.26203	9.57036	9.53465	9.18696	9.43081	9.51162	10.2738	9.99359	9.42801	9.0013	9.19528	8.88013	9.94209	9.24079	9.19771	0.429327	4.40439	0.000224669	0.0243962
PRC1	7	87460957	10.4711	10.7842	10.1389	11.1681	11.5658	10.9625	11.2213	10.8598	10.8065	11.5002	11.8357	11.526	11.0407	11.988	11.6468	12.3039	12.306	11.5473	10.8811	10.6918	10.6047	12.3408	11.2759	10.8331	1.09372	5.96547	5.28e-06	0.00156327
BLM	7	87600216	9.26307	9.38615	9.14484	9.26402	9.73679	9.3211	9.64792	9.46981	9.35686	9.74132	10.021	9.80632	9.51814	10.0104	9.83829	10.3434	10.2733	9.78827	9.22484	9.40858	9.30625	10.4188	9.61568	9.2534	0.694366	4.2871	0.000299236	0.0413101
HIRIP3	7	134008427	9.72099	9.35776	9.4538	9.4682	9.94323	9.68807	9.76296	9.52387	9.51965	10.0229	10.2312	10.1005	9.78601	9.96048	9.7257	10.367	10.4521	10.2581	9.59116	9.71093	9.5382	10.2477	9.94718	9.62451	0.659222	4.35715	0.000252159	0.0375658
UROS	7	140878415	9.50044	9.38595	9.1856	8.99381	9.83966	9.36852	10.3311	9.73942	9.49772	10.1836	10.3803	9.81775	10.0774	10.6362	10.3	11.039	11.1781	9.76723	9.61347	9.57991	9.50545	10.9315	9.63445	9.24755	0.726567	4.39077	0.000232269	0.0422431
PTDSS2	7	141122382	9.46417	9.53492	9.16423	9.28694	9.81898	9.46815	10.0589	9.73453	9.54272	10.0384	10.6	10.2593	9.98206	10.7497	10.4948	11.1475	10.6997	9.74128	9.76337	9.74046	9.49227	10.7603	9.89992	9.33708	1.02106	7.0455	4.55e-07	0.00030732
ANK1	8	24260696	9.31634	9.33946	8.92465	8.81426	9.70263	9.24016	10.5405	9.92025	9.4946	10.1406	10.5137	9.9452	10.0496	11.0532	11.1298	11.6294	10.8312	9.7517	9.76692	9.53225	9.25374	11.2404	9.42519	8.84758	1.55071	8.27849	3.33e-08	4.2e-05
MCM5	8	77651425	11.371	11.7	11.3366	12.0813	12.0726	11.9576	11.9824	11.9949	11.7095	12.4657	12.7994	12.4616	12.1676	12.5283	12.2738	13.0301	12.733	12.3591	11.7781	11.7246	11.6232	12.8108	12.2596	11.9934	0.854022	7.15267	3.59e-07	0.000262067
PRDX2	8	84969587	13.2325	13.2359	13.3784	12.8792	13.5748	13.3351	13.9667	13.625	13.5857	13.8677	14.1958	13.7209	13.7703	14.3272	14.2409	14.6066	14.6325	13.6815	13.7917	13.8326	13.3492	14.5249	13.4139	13.0663	0.83053	6.42796	1.82e-06	0.00076136
SCOC	8	85958953	9.85475	9.91348	10.0818	9.75093	10.0879	9.74741	9.97096	9.99279	9.66893	9.97879	10.2632	10.1541	10.0427	10.2817	10.2534	10.5272	10.789	10.2755	9.93894	10.0999	9.82693	10.4297	10.1981	9.75474	0.668483	4.17982	0.000388903	0.0497455
KLF1	8	87429081	9.12219	9.51099	9.19767	9.21126	10.6145	9.65324	10.8136	9.8555	9.62314	10.963	11.2884	11.1031	10.4047	11.7105	11.2609	12.228	12.128	10.2685	9.93132	10.2395	9.71947	11.5809	10.1945	9.77221	1.84839	9.23281	5.05e-09	1.04e-05
CES2G	8	107493157	8.6169	9.05124	8.95802	8.82824	9.37116	8.94551	9.4777	9.26905	8.87157	9.87808	10.2461	9.86246	9.21335	10.0839	9.72264	10.8067	10.4256	10.0053	9.30872	9.38358	8.93027	10.678	9.48846	9.02553	0.797914	5.45015	1.78e-05	0.00382904
AARS	8	113579397	10.6806	10.6473	10.3592	11.0825	11.0199	10.5939	11.0052	10.8633	10.9169	11.2783	11.5453	11.1915	10.9079	11.2904	11.1923	11.832	11.6026	11.3201	10.8201	10.5794	10.334	11.4395	11.3387	11.1526	0.567829	4.30966	0.000283182	0.0286297
CDT1	8	125096825	10.3516	10.5103	10.4897	10.5846	10.5388	10.4386	10.9441	10.6175	10.4458	10.9743	11.0091	11.0026	11.0065	11.5517	11.2062	11.7663	11.1448	10.6809	10.7293	10.476	10.3492	11.1126	10.8331	10.7169	0.804234	5.49411	1.61e-05	0.00351452
DNMT1	9	20711687	9.82103	9.90623	9.55333	10.1301	10.0119	10.0119	10.2134	9.95925	9.94631	10.1706	10.5	10.2942	10.1629	10.4738	10.4567	10.7589	10.3998	10.1339	9.96219	9.91269	9.74292	10.5467	10.1097	10.0356	0.604273	4.71398	0.000105542	0.014482
EPOR	9	21763548	8.69839	8.77373	8.63513	8.64539	8.9671	8.64769	9.08832	8.8796	8.63744	9.24299	9.38867	9.13128	8.83284	9.34126	9.23171	9.80314	9.42985	8.96643	8.8042	8.92673	8.74719	9.55618	8.83229	8.75826	0.500921	5.25723	2.83e-05	0.00979019
ABCG4	9	44081370	8.53297	8.6365	8.65478	8.54361	9.02568	8.56648	9.12179	8.86035	8.65966	9.25362	9.68205	9.14581	9.00023	9.76934	9.34905	10.2231	9.91149	9.273	8.96288	8.87962	8.65858	9.88946	8.90112	8.72825	0.764788	6.19972	3.07e-06	0.00111067
AQP9	9	70958594	8.94351	8.99506	8.89909	9.01514	9.36803	9.18991	9.51905	9.06614	8.8915	9.44181	9.67717	9.78391	9.20285	9.55586	9.5221	10.1911	10.0055	9.67521	9.49004	9.11278	9.04389	9.85638	9.4073	9.0765	0.481048	4.84003	7.77e-05	0.0115227
MNS1	9	72306284	10.0641	10.3875	10.42	10.5606	11.4158	10.8479	10.7293	10.7241	10.3292	11.6259	11.9102	11.7783	11.05	11.3433	11.2857	12.2333	12.3544	11.3484	10.483	10.8222	10.336	12.0893	11.5018	10.9083	0.829998	5.31002	2.5e-05	0.00875847
KIF15	9	122927675	9.16701	8.99738	8.8253	9.46141	9.74644	9.17778	9.35371	9.14962	9.20033	9.80088	9.85064	9.878	9.34026	9.93589	9.36737	10.2679	10.1565	9.38866	8.99955	9.10737	9.20354	10.1649	9.35354	9.38379	0.551272	4.18171	0.000387113	0.0361746
PRTN3	10	79345591	9.15272	9.00069	9.19362	9.04165	9.95334	9.28994	10.4403	9.8058	9.2802	10.9043	10.5172	10.2851	9.2781	9.94064	9.60283	10.5844	11.5776	9.85482	9.2362	9.25051	9.65234	10.0138	9.7977	9.5689	1.24396	4.39914	0.000227568	0.0352894
TIMELESS	10	127689878	9.04541	8.98946	9.15108	9.41317	9.36975	9.27256	9.50195	9.31864	9.18081	9.61242	9.8475	9.56587	9.33379	9.74336	9.58803	10.0022	9.75915	9.69513	9.04031	9.15871	9.23719	9.79774	9.3924	9.35947	0.493075	4.6307	0.000129292	0.0169522
FIGNL1	11	11700609	9.08253	9.48492	9.2616	9.69038	9.99799	9.76245	9.63567	9.46241	9.24837	10.0225	10.2783	9.95094	9.86043	9.97614	9.89119	10.6069	10.747	10.1388	9.16991	9.44433	9.44038	10.3635	9.75812	9.44562	0.632904	5.86456	6.69e-06	0.00182906
ACSL6	11	54166501	8.23207	8.20036	8.16777	8.23916	8.31814	8.20139	8.35011	8.36932	8.317	8.4708	8.55406	8.57225	8.26633	8.47628	8.30653	8.60773	8.62026	8.32793	8.25939	8.26999	8.30879	8.51539	8.26325	8.32232	0.27947	5.1077	4.06e-05	0.0125936
IBA57	11	59155369	9.00399	9.10826	9.11345	9.05022	9.1682	9.05454	9.32217	9.0938	9.12211	9.28383	9.61151	9.44879	9.32903	9.65195	9.56995	10.0774	9.74912	9.2623	9.05907	9.25696	9.07616	9.65817	9.17817	9.11117	0.441746	4.86843	7.25e-05	0.0108683
AURKB	11	68864582	9.14834	9.26179	9.12363	9.68205	9.75286	9.53116	9.5516	9.5483	9.25096	9.80774	10.0025	9.87058	9.52765	9.90484	9.94778	10.5628	10.1278	9.90895	9.44722	9.48927	9.30882	10.2845	9.79202	9.64475	0.615503	5.53013	1.47e-05	0.00328914
ATP1B2	11	69599736	8.47707	8.49603	8.42128	8.5179	8.49434	8.41386	8.51851	8.63793	8.44561	8.54365	8.8022	8.67624	8.53929	8.45028	8.70235	9.05502	8.74571	8.83621	8.63281	8.59875	8.45065	8.85742	8.56373	8.41155	0.403615	4.43937	0.000206264	0.03312
BC022224	11	84634449	9.6838	9.53478	9.58824	9.28464	9.85492	9.72341	10.7421	9.82902	9.88277	10.2741	10.507	9.83476	10.0036	10.6413	10.9164	11.5105	11.1376	9.98658	10.3586	9.92413	9.91647	11.089	9.55001	9.60477	0.91815	5.78121	8.14e-06	0.00211765
SAMD14	11	94887328	9.78013	10.2385	10.0174	9.93447	10.4197	10.1011	11.1045	10.6609	10.1447	10.9045	11.4534	11.1604	11.0006	11.7242	11.5101	12.1447	11.5749	10.8006	10.562	10.4024	10.2072	11.6658	10.6633	10.1938	1.02101	6.98105	5.24e-07	0.000527492
SPHK1	11	116397901	9.32506	9.43694	9.48222	9.89978	10.4814	9.88659	10.1408	10.0538	9.27471	10.7766	11.2452	11.2547	10.2006	10.8794	10.6413	11.7892	11.3204	10.7845	9.88435	9.92139	9.59681	11.4106	10.6691	10.428	1.2088	5.57943	1.31e-05	0.0066724
TK1	11	117677156	9.79475	9.86647	9.88375	10.1771	10.616	10.0998	10.6047	10.4079	10.1092	10.7814	10.9998	10.6736	10.4174	10.9405	10.6683	11.4553	11.2778	10.6262	10.1574	10.3895	10.0946	11.558	10.333	10.1905	0.827078	6.80927	7.68e-07	0.00042402
BIRC5	11	117710773	9.67488	10.0863	9.79904	10.384	10.7701	10.3901	10.5977	10.3867	10.2507	10.8466	11.3537	10.9042	10.4817	11.1749	11.0741	11.9289	11.8319	10.8831	10.0921	10.5598	10.0971	11.8606	10.628	10.5859	1.05683	7.20028	3.24e-07	0.000244429
GM1964	12	4869585	8.46872	8.46426	8.393	8.4384	8.65976	8.50667	8.65612	8.66369	8.59109	8.79086	8.89299	8.84515	8.58856	8.99165	9.02206	9.17858	9.07294	8.78098	8.57715	8.73058	8.46638	9.21458	8.70046	8.5077	0.475885	4.50935	0.000173855	0.0298195
ODC1	12	17544873	11.7893	11.9325	11.8046	12.2411	12.2802	12.0857	12.4939	12.1027	12.0641	12.3638	12.8409	12.7051	12.155	12.8172	12.6642	13.1122	12.9089	12.5026	12.2551	12.0666	11.9115	12.9098	12.525	12.2559	0.703315	5.08733	4.27e-05	0.00742836
RRM2	12	24708241	8.44757	8.57789	8.57606	9.08883	9.21962	9.02805	9.32948	9.00601	8.80785	9.44369	9.59709	9.38835	8.91915	9.85908	9.49363	10.4665	10.0178	9.32545	8.66859	9.17917	8.9765	9.92294	9.35875	8.91814	0.824421	4.44909	0.000201423	0.0326352
LOC629364	12	25177972	10.7926	11.3312	11.2262	11.3659	11.1099	11.4052	11.7194	11.8015	11.8604	11.7997	11.6145	11.7719	11.6215	12.2115	11.8003	11.615	11.7405	11.5071	10.8461	11.1796	11.3212	10.9379	11.1022	11.64	0.761134	4.91912	6.41e-05	0.0099391
PRKAR2B	12	32643404	10.0786	10.49	10.241	10.1611	10.9171	10.33	11.4077	11.1045	10.8356	11.3429	11.3614	10.9252	11.1694	11.7311	11.5293	12.0671	11.7176	10.8233	10.6409	10.6789	10.6954	11.6605	10.6001	10.4233	1.20675	7.83548	8.32e-08	8.63e-05
MTHFD1	12	76255232	8.57815	8.84383	8.68113	8.86321	8.99818	8.87934	8.91916	8.91832	8.79573	9.44008	9.44607	9.195	8.85325	9.23961	8.95672	9.63855	9.60592	9.10896	8.65936	8.85377	8.75899	9.22922	8.90412	8.99067	0.44681	4.93088	6.23e-05	0.0165919
TMEM14C	13	41113095	11.747	11.884	11.7821	11.9745	12.2014	11.6643	11.96	12.013	11.9145	12.3146	12.4487	12.3464	12.1448	12.4968	12.4559	12.9951	12.8975	12.5558	12.2233	12.3338	11.8078	13.0087	12.3848	12.0451	0.869374	5.11594	3.98e-05	0.013383
CDKN3	14	46760541	9.38513	9.70846	9.33163	9.78362	10.4895	9.75354	10.2087	9.78565	9.85787	10.2403	10.6821	10.1264	9.90925	10.7069	10.5027	11.1233	11.1175	10.1527	9.7322	10.0566	9.8339	11.0887	9.86305	9.67553	0.897848	5.95961	5.35e-06	0.00156362
LOC667034	14	51584332	8.48163	8.61922	8.3467	8.69214	9.14739	8.96152	9.11605	8.78239	8.76779	9.28189	9.51228	9.21143	8.74985	9.3537	9.19153	9.86316	10.1344	9.0866	8.69922	8.99668	8.70964	9.81465	8.90613	8.85827	0.615841	5.69649	9.94e-06	0.00251398
PKHD1L1	15	44428555	8.19125	8.36042	8.22528	8.23705	8.56105	8.37829	8.68406	8.5133	8.53079	8.5858	8.87505	8.55157	8.7399	9.07079	8.82453	9.16381	8.98318	8.70075	8.49122	8.61131	8.4767	9.08112	8.3788	8.37446	0.557115	5.33716	2.34e-05	0.00920563
RECQL4	15	76534220	8.45352	8.38875	8.32513	8.42591	8.569	8.43028	8.58547	8.4909	8.42411	8.80147	9.00373	8.84362	8.59948	8.58819	8.45044	9.15822	9.05548	8.6796	8.41423	8.48551	8.51296	8.9853	8.47528	8.44141	0.489367	4.7078	0.000107142	0.0227891
BC055368	15	83575119	8.9405	9.01824	8.87949	9.17048	9.15538	9.07041	9.43177	9.32869	9.13795	9.40813	9.62469	9.42231	9.37557	9.73324	9.48163	10.1835	9.70762	9.17229	9.20468	9.24868	9.18177	9.82991	9.38901	9.162	0.584073	6.0786	4.06e-06	0.00132874
GTSE1	15	85706828	8.93197	9.02364	8.87302	9.28894	9.15285	9.21507	9.17138	9.15528	8.83592	9.44034	9.56892	9.52665	9.12904	9.60363	9.63372	10.1908	9.93694	9.55179	9.06789	8.87991	9.01189	9.92925	9.40885	9.29995	0.512587	4.51513	0.00017142	0.0204228
PFKM	15	97962707	9.39323	9.4245	9.35553	9.25724	9.61265	9.33095	9.68259	9.75036	9.59135	9.98096	10.0814	9.79272	9.8347	10.1936	10.0985	10.5503	10.2341	9.83223	9.52884	9.65381	9.42757	10.4533	9.58426	9.46049	0.651172	6.01079	4.75e-06	0.00147388
NFE2	15	103078812	10.1108	10.1747	9.91616	10.072	10.7113	10.3404	11.4078	10.5458	10.4739	10.9832	11.6726	10.744	10.5802	11.4811	11.4565	12.2056	11.7824	10.8329	10.53	10.4334	10.3144	11.9264	10.4872	10.2545	1.10537	6.26811	2.62e-06	0.00101769
MCM4	16	15624379	11.8544	11.9901	11.7283	12.0498	12.2668	11.7927	12.1609	12.118	11.7577	12.5539	12.6887	12.6457	12.2593	12.452	12.3457	13.0195	12.7133	12.5713	12.0424	11.8369	11.6205	12.7048	12.4371	12.0016	0.593038	4.50914	0.000173946	0.0351628
TFRC	16	32632360	11.2307	11.2749	10.8107	10.2597	11.9473	11.1255	12.0772	11.6507	11.1901	12.0421	12.6559	11.9075	11.9663	12.6075	12.4231	13.2593	13.0815	11.5491	11.4108	11.661	11.2986	13.0677	11.4866	10.7989	1.22684	7.86098	7.89e-08	8.5e-05
POLQ	16	37086645	8.1458	8.18878	8.15206	8.21909	8.22753	8.16345	8.32271	8.2771	8.21739	8.52139	8.31155	8.37514	8.30202	8.2647	8.21163	8.58957	8.56933	8.29691	8.13753	8.23315	8.25874	8.40014	8.19122	8.31237	0.281914	4.19299	0.000376593	0.0485826
CHAF1B	16	93883901	9.2625	9.31103	9.27914	9.71203	9.67422	9.42122	9.69727	9.6659	9.33975	9.90841	10.1852	10.0385	9.71578	10.0719	9.81293	10.497	10.1195	9.85602	9.43981	9.54256	9.42523	10.1771	9.84327	9.52747	0.582642	5.78551	8.06e-06	0.00211765
RHAG	17	40971621	8.40449	8.8421	8.49526	8.70164	9.24941	8.90867	9.2262	8.7346	8.94079	9.36775	9.47248	9.48919	9.15927	10.2042	9.93299	10.7093	10.7681	9.50331	8.93871	9.2294	8.61216	10.4935	9.23277	8.99075	0.4899	4.32915	0.000270014	0.0456213
CCND3	17	47736459	11.5136	11.3154	11.3119	11.926	11.7477	11.6342	11.6068	11.5189	11.6365	12.1095	12.1047	12.0429	11.6676	12.2806	11.9802	12.5583	12.348	12.2761	11.6227	11.5319	11.4632	12.254	12.1137	11.8845	0.595802	4.51321	0.000172225	0.0204228
UHRF1	17	56462798	10.5923	10.6691	10.7275	11.3123	11.4928	11.1363	11.217	11.0278	10.7057	11.7229	11.8647	11.8101	10.9738	11.9498	11.4644	12.4779	12.1013	11.6696	11.033	10.7042	10.5935	12.1401	11.354	11.1737	0.799723	4.7111	0.000106283	0.0145396
SH3TC2	18	62175145	8.44181	8.67674	8.41901	8.40384	8.72583	8.35137	8.68625	8.66075	8.60355	8.83867	9.15143	8.86948	8.64953	9.09928	8.886	9.37707	9.24178	8.81409	8.5629	8.68415	8.55149	9.29049	8.8181	8.4699	0.650638	5.24559	2.91e-05	0.0108576
SPIRE1	18	67648097	8.47436	8.43664	8.46637	8.40145	8.65213	8.41558	8.71044	8.57436	8.49966	8.74271	8.88081	8.66107	8.78002	8.83602	8.78376	9.18743	9.00305	8.68273	8.61615	8.60498	8.7317	9.00875	8.50934	8.42066	0.340807	5.73131	9.15e-06	0.0023684
FEN1	19	10273873	10.8483	11.0927	10.7368	11.3534	11.6021	11.1496	11.171	11.2648	11.0807	11.7937	11.8403	11.7255	11.1809	11.7546	11.5395	12.1773	12.1699	11.9447	11.103	11.1833	11.0415	12.1413	11.5897	11.1914	0.599049	4.06745	0.000511664	0.0454288
MINPP1	19	32589493	8.47361	8.64653	8.48819	8.51267	8.88149	8.85959	8.79531	8.63661	8.6275	9.02012	8.9714	9.05334	8.69603	8.8815	8.79159	9.59962	9.39895	8.98478	8.63458	8.80323	8.67814	9.2753	8.68418	8.77755	0.57653	4.29838	0.000291098	0.0405575
XPNPEP1	19	53086702	8.37807	8.61317	8.46482	8.58704	8.60883	8.69111	8.71955	8.56233	8.62341	8.9732	8.86989	8.88261	8.75693	8.98263	8.78234	9.23638	9.1572	8.7429	8.62191	8.57472	8.60274	8.71089	8.8325	8.92708	0.355279	4.62445	0.000131278	0.0170327
GATA1	X	7536870	8.28523	8.31735	8.25094	8.2201	8.41807	8.28792	8.48707	8.4552	8.40872	8.73462	8.87897	8.69395	8.26681	8.78088	8.56195	8.93816	8.98059	8.42849	8.34786	8.45999	8.4376	9.09975	8.43626	8.32912	0.473715	4.33131	0.000268593	0.0384427
SLC38A5	X	8271133	9.88634	10.2537	10.0072	9.09097	10.3918	10.0631	11.2076	10.7319	10.0972	10.904	11.499	11.0516	11.0181	11.929	11.5841	12.2025	11.4903	10.457	10.7214	10.8384	10.8636	11.8963	10.3632	9.60082	1.53467	4.83196	7.92e-05	0.0195978
PIGA	X	160871655	9.20208	9.08586	9.17246	9.32336	9.67651	9.36839	9.36294	9.35989	9.23828	9.73564	9.93586	9.70578	9.48616	9.58787	9.59759	10.1767	9.97015	9.74487	9.35819	9.32885	9.08413	9.85976	9.70943	9.33765	0.403739	4.48001	0.000186772	0.0215994
SUPPL TABLE 2E
Name	Chrm	Location	Ity_D0	Ity_D0	Ity_D0	Ity_D3	Ity_D3	Ity_D3	Ity 3_D0	Ity 3_D0	Ity 3_D0	Ity 3_D3	Ity 3_D3	Ity 3_D3	RecG_D0	RecG_D0	RecG_D0	RecG_D3	RecG_D3	RecG_D3	RecN_D0	RecN_D0	RecN_D0	RecN_D3	RecN_D3	RecN_D3	log2(Fold change)	T statistic	P-value	Adjusted p-value
AKR1CL	1	65012689	8.39478	8.51129	8.47694	8.35774	8.24697	8.23085	8.09438	8.19003	8.22062	8.18549	8.2695	8.19651	8.26512	8.25757	8.21686	8.29405	8.30602	8.27846	8.3776	8.47106	8.35401	8.2611	8.26032	8.21314	-0.214488	-4.26257	0.000317718	0.0308725
EG623818	1	138689708	11.3571	11.7449	10.9268	10.7222	11.9904	10.9953	12.7491	11.9081	11.7178	12.4438	12.7789	12.24	12.0844	13.1128	13.035	13.5999	13.354	12.1474	12.0701	12.0266	11.5	13.2794	11.7821	11.0373	1.25164	5.66868	1.06e-05	0.00457708
DARC	1	175262177	8.70311	8.80992	8.7223	8.36943	8.86651	8.40331	9.31281	8.84696	8.75853	9.08806	9.52619	8.93517	9.07884	9.39745	9.31844	9.79586	9.84069	8.99356	8.96261	8.89376	8.74224	9.75143	8.72399	8.61548	0.5198	5.70142	9.82e-06	0.00251296
SLC43A1	2	84701558	9.61848	9.67486	9.23673	9.09809	9.95923	9.4104	10.5394	9.96339	9.63687	10.2882	10.8008	9.98403	9.98043	10.8447	10.8531	11.6599	11.219	10.0839	10.0874	9.74227	9.52614	11.3485	9.73833	9.37803	0.86844	4.88764	6.92e-05	0.0176986
CD59A	2	103916078	9.93198	10.0623	10.1435	9.67733	9.80226	9.58114	10.4752	10.1454	10.0479	9.85503	10.1748	10.1408	10.3215	10.9301	10.9196	10.6032	10.3375	10.316	10.2286	10.234	9.99978	10.2647	9.81275	9.73368	0.731974	4.78297	8.92e-05	0.0211524
PKLR	3	88949457	8.15668	8.15544	8.13358	8.03159	8.0964	8.09552	8.23631	8.16252	8.11058	8.19462	8.24261	8.20569	8.15516	8.31075	8.17679	8.38751	8.22255	8.11966	8.09986	8.12719	8.14918	8.19234	8.12738	8.11927	0.139797	4.49883	0.00017838	0.0354263
FHDC1	3	84248085	9.33269	9.43542	9.09795	8.68175	9.33165	8.94888	10.3812	9.61571	9.46277	9.49091	10.2275	9.57539	9.55612	10.4996	10.5473	11.0676	10.5675	9.58161	9.83969	9.43209	9.38253	10.4671	9.35611	8.61028	0.777182	4.97566	5.59e-05	0.0152763
SSBP3	4	106720873	9.90195	9.56766	9.54052	9.19663	9.45369	9.09516	9.83016	9.59868	9.74656	9.67435	10.078	9.52526	9.75035	9.95548	10.0495	10.1279	9.82675	9.93973	9.98029	9.63751	9.55447	10.1969	9.46962	9.08534	0.716294	5.35798	2.22e-05	0.00896675
UROD	4	116989965	12.4378	12.3917	12.3394	11.7467	12.8215	11.8853	13.2429	12.9291	12.7341	13.0239	13.2466	12.6674	12.7943	13.4799	13.434	13.8852	13.5834	12.7138	12.729	12.8413	12.5524	13.7417	12.3349	11.9803	0.846437	5.6498	1.11e-05	0.00268749
ERMAP	4	118848787	8.96257	8.95595	8.71077	8.57549	9.34391	8.74962	9.62345	9.22599	8.93337	9.63241	10.5098	9.59768	9.33982	9.85298	9.7344	10.4066	10.2095	9.38166	9.35777	9.22502	8.85466	10.6018	9.20783	8.8996	1.10959	5.44889	1.79e-05	0.0079214
PABPC4	4	122975795	11.4139	11.6174	11.4949	11.3544	11.43	11.4104	11.8848	11.9951	11.8008	12.0259	12.1613	12.0455	11.9701	12.5959	12.3774	12.8502	12.4057	12.031	12.0406	11.7709	11.5921	12.4731	11.8399	11.3726	0.805698	6.17547	3.24e-06	0.00116534
E2F2	4	135466620	10.5971	10.3364	10.26	10.0057	10.1676	10.0292	11.1425	10.3729	10.6591	10.6398	10.9045	10.341	10.77	11.3945	11.0745	11.5614	10.841	10.1736	10.7928	10.4726	10.4961	11.189	10.1212	9.80808	0.681843	4.42284	0.000214765	0.0235447
SMIM1	4	152867174	9.2503	9.50202	9.43281	9.08076	9.88322	9.25111	9.67427	9.75789	9.54189	10.1366	10.686	10.0831	9.97585	10.6182	10.267	11.0686	11.019	10.1198	9.67384	10.0652	9.62721	10.9391	9.85977	9.48939	1.3308	5.95455	5.42e-06	0.0038273
ABCB4	5	8959135	9.59835	9.85312	9.81717	9.16762	10.0083	9.42246	10.5454	10.2875	9.93433	10.5285	10.596	10.4644	10.4776	11.0357	10.8576	11.5153	10.9741	10.0129	10.2515	9.98866	9.86665	11.2248	9.79487	9.51992	1.03409	7.74124	1.01e-07	9.77e-05
MICALL2	5	140182788	8.79299	8.81143	8.65193	8.55542	8.7157	8.54074	9.09739	8.85724	8.66861	8.87433	9.17762	8.81571	8.97173	9.0276	8.95201	9.32256	9.10458	8.85302	9.0189	8.84391	8.8159	9.28004	8.85709	8.55026	0.489435	4.56593	0.000151428	0.0277269
TPCN1	5	120984248	9.91429	9.7744	9.77294	9.12407	9.51398	9.25911	9.96652	9.88023	9.89803	9.74996	9.98877	9.67055	9.90597	10.1233	10.1917	10.4032	10.0196	10.1083	10.1976	9.96655	9.75404	10.2554	9.54976	9.0519	0.877985	6.13421	3.57e-06	0.00300119
AGFG2	5	138092291	9.87692	9.95669	9.79001	9.60137	9.73475	9.42953	10.1763	10.0874	10.0043	10.1601	10.1645	9.91331	10.2289	10.6944	10.4812	10.5315	10.3009	9.96412	10.0927	10.0232	9.80428	10.648	9.78871	9.59433	0.676967	4.5531	0.000156245	0.0282997
TSPAN33	6	29668225	9.88722	9.68117	9.38409	9.18261	9.80748	9.34955	10.4023	9.82319	9.7549	10.045	10.9473	10.0481	9.96698	11.0883	10.8668	11.4436	11.0552	10.0186	10.2848	9.95774	9.70089	11.1834	9.64936	9.35929	0.98985	5.15268	3.64e-05	0.00652009
ADD2	6	86078084	8.53704	8.54279	8.39914	8.33465	8.70644	8.29906	8.79318	8.73938	8.48383	8.85964	9.30181	8.82802	8.61002	9.0242	8.91301	9.56388	9.23915	8.67836	8.6145	8.56091	8.52384	9.27814	8.47963	8.39416	0.356084	4.16228	0.000405932	0.037589
PPP1R14A	7	30076542	8.89125	8.69461	8.84323	8.99899	8.94259	8.87379	9.03046	8.91082	8.81128	8.81347	8.70141	8.75458	8.75971	8.67629	8.86096	8.62273	8.45165	8.62965	8.74913	8.80965	9.03299	8.89608	9.01263	9.13118	-0.370447	-4.57394	0.000148497	0.0276711
STARD10	7	101317086	9.64074	9.86276	9.76328	9.2424	9.89364	9.53402	10.316	10.155	9.68877	10.4976	10.6523	10.1243	10.4368	10.71	10.4822	11.234	10.7415	10.0411	9.99921	10.2092	9.97283	10.7274	9.61681	9.37762	0.787435	6.59164	1.25e-06	0.000572723
CAMP	9	109750026	10.9756	10.9454	11.3087	9.7118	11.1473	10.1174	12.5412	11.9348	11.6412	12.5358	11.7979	11.4087	11.2789	12.1706	11.2508	11.9144	13.0918	11.2717	10.62	11.4765	12.0346	11.1267	10.9606	9.88868	1.76713	5.2026	3.23e-05	0.0117953
SLC25A38	9	120031227	11.4869	11.3821	11.1828	10.9801	11.4986	11.1448	11.7469	11.7546	11.3188	11.8053	12.1003	11.8901	11.7678	12.152	12.2439	12.732	12.3394	11.6734	11.6257	11.4447	11.231	12.4905	11.6248	11.1918	0.703983	5.54161	1.43e-05	0.00324856
ENDOD1	9	14158454	10.7316	10.7579	10.7174	10.4834	10.761	10.2791	11.2112	11.0347	10.8501	10.946	11.3562	10.7776	11.0654	11.4521	11.3612	11.5406	11.3336	10.895	11.0315	10.7002	10.5821	11.3644	10.7705	10.4162	0.557263	4.29483	0.000293634	0.0293326
ICAM4	9	20834838	8.76724	8.7775	8.79636	8.49097	8.98765	8.69658	9.44246	9.01013	8.98715	9.11014	9.65352	9.02448	9.04947	9.89951	9.91088	10.1859	9.84857	8.96151	8.93957	9.19429	8.88247	10.0921	8.91964	8.68259	0.940269	4.5036	0.000176315	0.030014
NGP	9	110324259	10.238	10.2229	10.5163	9.47766	10.2111	9.85483	12.319	11.5266	10.9878	11.9862	11.0258	11.0337	10.7788	11.7742	10.9198	11.5748	12.9662	11.0532	10.3031	10.8954	11.4732	10.8288	10.3591	9.7274	0.831869	4.51467	0.000171613	0.0204228
LTF	9	110944753	11.4391	11.3232	11.3783	9.95199	10.515	10.0547	13.1201	12.4952	11.5861	12.4717	11.7965	11.5227	11.6627	12.3278	11.8835	12.2984	13.239	11.6438	11.3149	11.1895	11.9955	11.3088	10.8108	9.93094	0.577791	4.26959	0.000312319	0.0305445
FZR1	10	80829637	11.5745	11.4857	11.2696	11.1369	11.2696	11.2065	12.172	11.5699	11.4878	11.6154	11.8922	11.7531	11.4856	12.1241	12.3864	12.6386	12.1745	11.6717	11.9466	11.3347	11.4056	12.2881	11.5139	11.1365	0.549244	4.49505	0.000180035	0.0355989
SEC14L2	11	3997063	8.20462	8.49018	8.29533	8.16265	8.39249	8.18182	8.32112	8.43882	8.2418	8.37747	8.62537	8.59438	8.48791	8.66089	8.44942	9.02545	8.67372	8.45537	8.41783	8.29845	8.34278	8.72514	8.26778	8.22128	0.472529	4.6014	0.000138872	0.0266451
CENPV	11	62524946	9.56657	9.72524	9.59117	9.55073	9.67981	9.47716	9.67332	9.67813	9.47077	9.9471	10.0521	9.98085	9.84406	9.86445	10.127	10.3361	10.0368	9.7639	9.58955	9.84789	9.44582	10.2677	9.59214	9.75861	0.424115	4.41327	0.000219846	0.0409813
TNK1	11	69664726	8.15827	8.27428	8.24378	8.16193	8.1793	8.21461	8.41461	8.26839	8.21743	8.35256	8.33181	8.19491	8.19934	8.49643	8.43326	8.72097	8.60057	8.25553	8.34572	8.25048	8.23529	8.50174	8.22178	8.21714	0.340406	4.29115	0.000296292	0.0410288
TRAF4	11	77973435	9.38168	9.37397	9.17108	8.97111	8.97194	8.99886	8.89516	9.08324	9.20093	9.16372	9.21711	9.11572	9.20012	9.32819	9.23217	9.4378	9.39431	9.29577	9.16848	9.20627	8.84478	9.25837	9.09266	9.00584	0.395325	4.18311	0.000385796	0.0494879
MPO	11	87617849	10.7044	10.4347	10.7621	9.68904	11.0198	9.96955	12.5273	11.8055	10.9285	12.2732	12.0742	11.9153	11.1447	12.0753	11.5244	12.3289	12.9536	11.4797	10.9852	10.7689	11.6432	11.4907	11.0095	10.1235	0.947758	5.27513	2.71e-05	0.00522785
SPECC1	11	62036362	10.1201	9.69347	10.0139	9.5749	10.0312	9.80007	10.9028	10.1956	9.76063	10.0829	10.7365	10.1344	10.5348	10.8648	10.7633	11.2548	10.6784	10.0126	10.6677	9.81402	9.83631	10.9397	10.0376	9.60609	0.778453	5.99317	4.95e-06	0.00150476
MYH10	11	68629313	8.51103	8.59422	8.60885	8.55317	8.64759	8.51725	8.73095	8.71509	8.55	8.95613	8.98228	8.97318	8.64736	9.00398	8.71232	9.37048	9.12894	8.78136	8.72841	8.57274	8.55756	9.22153	8.71663	8.49531	0.520926	4.45898	0.000196615	0.0322128
FN3K	11	121434913	8.70224	8.80052	8.56865	8.31937	8.91881	8.54346	9.44236	8.96687	8.9277	9.06532	9.72252	8.96327	9.10232	9.91152	9.9494	10.4473	9.8444	8.97742	8.96999	8.91671	8.89044	10.1575	8.73888	8.70153	1.16251	5.11621	3.98e-05	0.013383
SPNB1	12	76580488	9.68064	10.0587	9.46737	8.92755	10.1436	9.35013	11.5388	10.3991	10.3164	10.8464	11.3952	10.3663	10.7789	11.9364	11.6931	12.3025	11.6241	10.1987	10.4891	10.2641	10.1493	11.9178	9.88204	9.41422	1.73392	8.61761	1.68e-08	2.54e-05
GLRX5	12	106278864	11.385	11.4172	11.402	10.7572	11.5884	11.2578	12.0916	11.349	11.66	11.9071	12.0984	11.7092	11.6045	12.344	12.4428	12.9703	12.6837	11.8333	12.0615	11.6337	11.3576	12.4814	11.4598	11.2563	1.29469	5.32889	2.38e-05	0.00930906
SLC22A23	13	34186949	8.52318	8.60723	8.53845	8.42805	8.54579	8.35457	8.59917	8.63572	8.5157	8.57699	8.88064	8.65097	8.58938	8.70535	8.66155	9.00693	8.78959	8.80606	8.7365	8.65983	8.6703	8.92436	8.63671	8.41721	0.424722	4.59552	0.000140879	0.0267627
HIST1H2BN	13	21845992	8.94142	9.35587	9.34583	9.17307	9.1792	9.39235	9.57338	9.53885	9.51748	9.55103	9.62595	9.26854	9.60862	9.80153	9.88407	9.97794	9.8143	9.2621	9.72621	9.52489	9.43449	9.43769	9.22682	9.31137	0.550366	4.6084	0.00013652	0.0174134
HIST1H2BH	13	23635156	10.0036	10.0567	10.018	9.98847	9.91188	9.77418	10.4032	10.3055	10.2158	10.0747	10.2923	10.041	10.3947	10.6567	10.7736	10.3537	10.5989	10.0306	10.3934	10.1861	10.0774	10.2109	10.0948	9.94959	0.582207	5.15646	3.61e-05	0.00648654
ZCCHC6	13	59873320	11.5176	11.5206	11.3721	11.2604	11.3319	11.0167	11.8889	11.6091	11.2804	11.6208	11.8914	11.7184	11.6119	12.0853	11.7108	12.1079	11.5045	11.3307	11.6446	11.3366	11.2889	11.7058	11.3774	11.2873	0.54056	4.34705	0.000258456	0.0446959
CTSG	14	56099881	8.76147	8.83279	8.94646	8.7457	9.67358	8.83369	9.85508	9.42158	9.16542	10.1938	9.90136	10.1072	8.90837	9.37225	9.09805	9.8199	11.3125	9.6709	8.90322	9.11581	9.52667	9.47626	9.3238	9.10205	0.633789	4.97228	5.63e-05	0.0227792
EPB4.9	14	71003541	9.28593	9.37265	8.96579	8.65226	9.6451	9.00239	10.7546	9.71806	9.85456	9.95788	10.5432	9.73445	9.81858	11.0215	11.1821	11.6732	11.1545	9.92977	9.9061	9.75418	9.44977	11.1915	9.4982	8.90832	1.46594	6.8523	6.98e-07	0.000415631
RGCC	14	79688746	10.1046	10.2934	10.0933	9.58708	10.2671	9.64605	10.9082	10.5207	10.5933	10.5207	10.6503	10.2802	10.5622	11.2102	11.3523	11.372	11.0799	10.2239	10.3522	10.3561	10.0456	11.303	10.0309	9.55678	1.05854	4.68639	0.000112879	0.0235543
SYNGR1	15	79942077	8.23734	8.38924	8.36415	8.2663	8.27552	8.24486	8.55287	8.32985	8.32904	8.4725	8.6226	8.54985	8.51921	8.5745	8.38017	8.92052	8.81962	8.38927	8.4553	8.49466	8.3603	8.71584	8.35435	8.24136	0.286087	4.81404	8.27e-05	0.0198421
C920005C14RIK	15	82173141	8.56499	8.64379	8.38742	8.41576	8.66992	8.4439	8.76844	8.62464	8.61495	8.87806	9.11785	8.77553	8.53906	8.88405	8.92011	9.33335	9.20693	9.003	8.76887	8.62033	8.69969	9.27889	8.6365	8.34521	0.413952	4.83612	7.84e-05	0.0192953
POPDC2	16	38378021	8.35301	8.26422	8.37393	8.29917	8.25028	8.2499	8.36411	8.2443	8.34287	8.42877	8.45368	8.46251	8.25389	8.52046	8.46412	8.69773	8.70875	8.43744	8.34548	8.34964	8.28118	8.55428	8.20808	8.22392	0.348187	4.63633	0.00012753	0.0258724
PIGQ	17	26063752	10.529	10.3129	9.96975	9.83629	10.4307	9.78178	11.1657	10.5329	10.4654	10.8386	11.2103	10.5744	10.6451	11.0174	11.2393	11.6222	11.3985	10.5524	10.5075	10.6836	10.1549	11.4777	10.5109	9.84837	0.696714	4.598	0.000140029	0.0177306
ANGPTL4	17	33914308	9.78505	10.9151	9.83916	11.2979	10.7266	11.1346	10.6348	10.2008	10.961	10.5446	10.4775	10.384	10.0799	9.92744	10.1648	9.76817	10.0689	10.1909	10.0817	9.48429	9.97731	10.544	11.2297	10.9697	-0.584344	-4.33109	0.000268739	0.0455758
RFX2	17	56915484	8.97022	9.00322	8.93851	8.69312	8.838	8.91195	9.26459	9.06341	8.9651	9.30299	9.55329	9.24166	9.05493	9.51302	9.35476	10.2124	9.86298	9.34169	9.18585	9.0219	8.90612	9.95524	9.07833	8.69704	0.99134	6.0062	4.8e-06	0.00362498
IFT140	17	25236273	10.3927	10.7425	10.3862	9.75237	10.5712	10.1726	11.1173	10.886	10.8473	10.7724	11.1663	10.453	11.0855	11.7035	11.4104	11.4673	11.6674	10.5035	10.653	10.5771	10.58	11.7087	10.3039	10.0862	0.892694	5.89241	6.27e-06	0.0017559
TRIM10	17	37009441	10.9226	10.9989	10.5104	9.6618	11.1646	10.7194	12.4564	11.2505	10.9675	11.175	12.0231	11.0215	11.3372	12.3173	12.312	12.8263	12.5943	10.8271	11.5022	11.0309	10.9633	12.4186	10.5626	10.091	1.17823	5.95897	5.36e-06	0.00156362
ACTA2	19	34241091	9.99543	10.4545	10.2453	10.7501	11.3671	10.652	10.7548	10.6665	10.7739	10.4658	10.4354	10.6147	10.4544	10.9533	10.8166	10.0327	10.0394	10.2701	10.6904	10.4889	10.3172	10.5277	10.9117	11.1899	-0.809009	-4.57109	0.00014953	0.0277269
SUPPL TABLE 2F
Name	Chrm	Location	Ity_D0	Ity_D0	Ity_D0	Ity_D3	Ity_D3	Ity_D3	Ity 3_D0	Ity 3_D0	Ity 3_D0	Ity 3_D3	Ity 3_D3	Ity 3_D3	RecG_D0	RecG_D0	RecG_D0	RecG_D3	RecG_D3	RecG_D3	RecN_D0	RecN_D0	RecN_D0	RecN_D3	RecN_D3	RecN_D3	log2(Fold change)	T statistic	P-value	Adjusted p-value
CLK1	1	58410189	10.9179	11.0797	11.1075	10.2018	10.5309	11.089	9.86798	10.2115	10.4296	9.9186	9.86142	10.1819	9.92554	9.98361	9.94194	10.0092	10.735	10.2465	10.1802	10.2671	10.8442	10.4135	10.5842	10.783	-0.865333	-6.61304	1.19e-06	0.00128625
NIBAN	1	151571186	8.4651	8.76036	8.73067	8.62789	8.5456	8.48168	8.43454	8.44183	8.52957	8.45053	8.34008	8.45946	8.44358	8.49565	8.39387	8.28421	8.27381	8.32752	8.71881	8.67439	8.6643	8.58514	8.58658	8.50346	-0.256543	-4.29896	0.000290685	0.0405575
GMFG	7	29229876	11.8295	11.715	11.7353	11.7886	11.7789	11.7883	11.4393	11.6528	11.7982	11.2747	11.471	11.7752	11.2388	11.1441	11.3334	10.6654	11.234	11.4192	11.3596	11.9301	11.7965	11.0983	11.5353	11.8456	-0.521193	-4.19098	0.000378446	0.0355527
ANGPT2	8	18691379	10.2306	10.4638	10.2698	10.4313	10.908	10.4383	9.90084	9.99151	9.8987	9.82184	10.0017	10.3378	10.2118	9.71008	9.84645	9.34022	9.61735	9.88278	9.62473	10.0533	10.1859	10.093	10.6674	10.6923	-0.979082	-5.24668	2.91e-05	0.0108576
HOXB7	11	96151153	8.83782	8.5715	8.75964	8.50037	8.6563	8.7225	8.49488	8.50866	8.50678	8.40363	8.40662	8.41829	8.36735	8.46018	8.42449	8.53033	8.28901	8.68836	8.57259	8.66869	8.41565	8.45005	8.63925	8.49886	-0.305648	-4.09159	0.000482395	0.0434261
LPP	16	24393350	8.51322	8.55081	8.56109	8.60138	8.69994	8.69659	8.6034	8.65477	8.43964	8.44354	8.50316	8.61782	8.47711	8.42941	8.33392	8.37633	8.34239	8.30572	8.63327	8.47216	8.46989	8.44902	8.70911	8.44031	-0.324488	-4.98946	5.4e-05	0.0154889
LPXN	19	12798609	12.1394	12.0723	12.1158	11.8127	11.8856	11.8538	11.8713	11.9805	11.7969	11.651	11.5994	11.5834	11.8003	11.5165	11.6252	11.0084	11.1445	11.6265	11.6469	11.7647	11.7676	11.4694	11.6384	11.7056	-0.461871	-4.09882	0.00047395	0.0429219
IL13RA1	X	33710579	9.52775	9.58647	9.34127	9.78672	9.74879	9.68114	9.33691	9.49378	9.41647	9.48438	9.26574	9.65917	9.48405	9.22653	9.43952	8.95871	9.13331	9.34957	9.55201	9.41305	9.4472	9.19406	9.66186	9.54646	-0.591692	-5.04061	4.78e-05	0.0146237
SUPPL TABLE 2G
Name	Chrm	Location	Ity_D0	Ity_D0	Ity_D0	Ity_D3	Ity_D3	Ity_D3	Ity 3_D0	Ity 3_D0	Ity 3_D0	Ity 3_D3	Ity 3_D3	Ity 3_D3	RecG_D0	RecG_D0	RecG_D0	RecG_D3	RecG_D3	RecG_D3	RecN_D0	RecN_D0	RecN_D0	RecN_D3	RecN_D3	RecN_D3	log2(Fold change)	T statistic	P-value	Adjusted p-value
SPINT1	2	119075184	9.72542	9.73728	9.83057	10.9066	10.7347	10.8526	9.70711	9.73494	9.65385	9.94077	10.053	10.2741	9.7414	9.49732	9.57666	9.98307	9.77918	10.3245	9.74652	9.5767	9.92199	10.3993	10.8136	10.6674	-0.802381	-5.06197	4.53e-05	0.014272
ASPRV1	6	86579443	8.75782	8.87534	9.29628	9.54888	9.80701	8.62527	8.69834	8.76233	8.97718	9.0963	9.29621	8.61545	8.49719	8.64676	8.80323	8.889	8.98234	8.77876	8.90675	8.7571	8.96111	9.39486	9.69519	3	-5.62317	1.18e-05	0.00644946
CLEC9A	6	129365356	8.77369	8.63391	8.93741	9.17787	9.21866	8.63656	8.47837	8.51808	8.61445	8.69105	8.70583	8.53624	8.55399	8.62885	8.58275	8.80701	8.97711	8.4411	8.76984	8.6094	8.71893	8.91868	9.00671	3	-5.45481	1.76e-05	0.00665816
CLEC4G	8	3716104	11.6225	11.9814	9.53774	9.20208	9.16023	10.7874	10.9116	10.8428	10.0758	9.94056	9.70735	11.1092	10.6495	10.5764	9.6179	9.40676	9.34325	11.1309	11.6079	11.129	9.19601	9.2363	9.17956	3	5.21025	3.17e-05	0.0105583
CMTM4	8	106878707	8.88128	8.80414	8.80193	9.17743	9.1579	9.15269	8.74608	8.82446	8.74366	8.75974	8.82521	9.07467	8.80289	8.74743	8.76719	8.92383	8.81452	8.69617	8.86191	8.85659	8.76852	8.97765	9.13373	9.21706	-0.351167	-4.27599	0.000307467	0.041935
CMKBR2	9	124101950	8.46761	8.53604	8.86591	8.99223	8.98498	8.38659	8.42388	8.39549	8.66523	8.58207	8.67035	8.50065	8.32957	8.37267	8.25733	8.51015	8.54718	8.44985	8.38777	8.43987	8.55266	8.90174	8.92587	3	-6.24744	2.75e-06	0.00253814
CCL6	11	83587882	8.92347	8.90491	9.05526	9.17189	9.07505	8.56248	8.79841	8.85124	8.73709	8.74565	8.83322	8.70525	8.70316	8.80798	8.72578	8.75616	8.7017	8.8212	9.06388	8.94568	8.77222	8.88809	8.98852	3	-4.58827	0.000143393	0.027054
ZFP131	13	31985	10.3908	10.1106	10.8624	10.8024	10.918	10.1213	10.3089	10.116	10.3062	10.3053	10.2579	10.2691	10.0745	10.2184	10.2223	10.3718	10.2192	10.0443	10.0316	10.4237	10.2211	10.8177	10.7932	3	-4.19531	0.000374467	0.0485826
GPR141	13	19843799	8.44675	8.37216	9.16321	9.13607	9.3238	8.28814	8.42673	8.35211	8.84241	8.76525	9.09295	8.25573	8.38034	8.36387	8.58538	8.94686	8.73561	8.35754	8.50885	8.3746	8.83968	9.10722	9.27913	3	-4.5321	0.000164463	0.0290318
SUPPL TABLE 2H
Name	Chrm	Location	Ity_D0	Ity_D0	Ity_D0	Ity_D3	Ity_D3	Ity_D3	Ity 3_D0	Ity 3_D0	Ity 3_D0	Ity 3_D3	Ity 3_D3	Ity 3_D3	RecG_D0	RecG_D0	RecG_D0	RecG_D3	RecG_D3	RecG_D3	RecN_D0	RecN_D0	RecN_D0	RecN_D3	RecN_D3	RecN_D3	log2(Fold change)	T statistic	P-value	Adjusted p-value
TOR3A	1	156653617	9.06143	8.83652	9.01003	9.4417	9.55783	9.71187	8.60345	8.52382	8.51308	9.08091	8.9728	8.9488	8.54079	8.67813	8.45598	9.00072	8.91603	8.66271	8.45357	8.54165	8.55109	8.65818	9.10707	9.23611	-0.411025	-5.00705	5.18e-05	0.00865395
RFWD2	1	159232326	8.70175	8.55338	8.58915	8.60796	8.60987	8.61312	8.22062	8.17601	8.21089	8.19879	8.16082	8.17237	8.14398	8.15743	8.16084	8.13189	8.18153	8.28481	8.23729	8.2749	8.18621	8.20727	8.13267	8.17508	-0.438639	-9.24288	4.96e-09	3.74e-05
H2LS	1	155127878	8.15778	8.17416	8.2052	8.19979	8.19864	8.24211	8.32694	8.34595	8.36514	8.30402	8.34409	8.26659	8.30879	8.34373	8.41761	8.2748	8.42459	8.31505	8.37533	8.24938	8.38303	8.363	8.23905	8.46187	0.166967	4.69981	0.000109248	0.034837
FCRLA	1	170917576	12.323	12.2874	12.5491	11.4883	11.2954	11.3995	11.5755	11.7483	11.9469	10.912	10.6616	10.6011	12.1264	11.9917	12.202	10.7665	10.6473	11.5732	11.7194	12.0699	11.9326	10.7537	10.9803	10.6645	-0.669497	-5.12852	3.86e-05	0.0121909
SPNA1	1	174172776	8.59136	8.49658	8.64793	8.36074	8.65919	8.64769	9.26469	8.79087	8.86216	9.13945	9.16197	9.04731	8.70228	9.04073	9.01071	9.39522	9.40482	8.90001	8.91351	8.88106	8.82265	9.59165	8.67252	8.66101	0.339282	4.02346	0.000569616	0.0492762
BC026585	1	157458580	8.97637	9.14375	9.1537	8.99078	8.77564	8.84059	8.19552	8.21121	8.19418	8.20481	8.18186	8.30426	8.26109	8.26334	8.2188	8.13313	8.18486	8.30951	8.3075	8.20286	8.16992	8.1853	8.22507	8.15887	-0.679255	-10.9278	2.35e-10	3.54e-06
2810025M15RIK	1	157412352	10.5022	10.4018	10.3638	9.99566	9.95929	9.79651	9.752	9.6437	9.6667	9.31635	9.22981	9.15628	9.6774	9.59055	9.63739	9.34677	9.36198	9.4155	9.79646	9.71202	9.77065	9.40359	9.42954	9.51152	-0.78747	-6.9344	5.81e-07	0.000360548
TOR1AIP2	1	156035664	8.43053	8.57131	8.48329	8.65659	8.68265	8.65741	8.20797	8.13828	8.19657	8.2212	8.12309	8.13519	8.23694	8.17572	8.2088	8.18021	8.23627	8.2103	8.20142	8.1843	8.20331	8.13665	8.17881	8.17586	-0.501777	-9.31448	4.32e-09	3.74e-05
FAM20B	1	156678545	8.35883	8.52222	8.57768	8.72244	8.55544	8.73687	8.87231	9.15399	9.01035	9.1907	9.21334	9.4066	8.96317	9.09884	9.10141	9.24267	9.18965	9.06927	9.02014	8.99677	8.97456	8.97363	9.41555	9.2207	0.59863	7.05795	4.42e-07	0.000455312
MMP9	2	164940780	9.18342	9.4504	9.0748	10.2916	10.3158	10.3256	10.1068	9.71447	9.64152	10.0846	10.0542	10.3618	9.8871	9.80305	9.55388	9.85556	9.88009	9.9556	9.60495	9.31823	9.73366	9.71595	10.4818	10.2426	0.584717	4.71007	0.000106552	0.034837
TMEFF1	4	48585174	8.10739	8.16794	8.11163	8.12147	7.99165	8.06822	8.15467	8.12744	8.21017	8.26477	8.34502	8.19358	8.18147	8.15714	8.12598	8.2823	8.16028	8.08567	8.07243	8.18971	8.17572	8.18927	8.1159	8.15994	0.207343	4.76111	9.41e-05	0.0219633
RAD54L	4	116094264	8.76632	8.89373	8.56503	9.27317	9.39042	9.18312	9.04465	9.03486	8.81027	9.54959	9.94217	9.60971	9.02491	9.40781	9.15467	9.87832	9.83496	9.52486	8.82813	8.84935	8.86278	9.93772	9.50223	9.21441	0.454105	4.45589	0.000198105	0.0223144
UNC84A	5	139200637	8.38009	8.26279	8.35451	8.27835	8.14797	8.16363	8.44534	8.44236	8.34149	8.40564	8.38474	8.43992	8.52994	8.3565	8.39378	8.43085	8.40998	8.38016	8.38226	8.36899	8.42604	8.457	8.33623	8.22617	0.213449	4.64963	0.000123462	0.0263702
SDSL	5	120458186	8.24402	8.45098	8.43178	8.48404	8.67412	8.46694	8.44979	8.54507	8.40285	9.00885	9.137	8.91387	8.66617	8.72752	8.77401	9.23701	9.13717	8.8546	8.58899	8.72413	8.54338	9.0435	8.73148	8.57322	0.478208	5.8401	7.08e-06	0.00334178
LAT2	5	134600268	9.91737	9.84014	10.0191	9.65847	9.86718	9.82768	10.0124	10.001	10.0995	9.69897	9.6682	9.49663	9.90807	9.84891	9.8804	9.13591	9.25412	9.45948	9.8207	10.1399	10.0131	9.63286	9.47995	9.69456	-0.501277	-4.22437	0.000348803	0.0459132
TRFR2	5	137569851	8.22841	8.29064	8.29688	8.26084	8.31315	8.28649	8.26473	8.26557	8.24673	8.64227	8.74598	8.63077	8.32643	8.46599	8.36877	8.82038	8.76737	8.4201	8.37031	8.32402	8.29805	8.68738	8.28514	8.42691	0.382455	4.25109	0.000326758	0.0435174
RUVBL1	6	88465409	10.3315	10.2764	9.91942	10.2293	10.2525	9.74691	10.14	10.2953	10.0238	10.5918	10.6887	10.6963	10.1111	10.2285	10.1884	10.5796	10.6484	10.5581	10.4325	10.0931	9.81755	10.6154	10.39	10.3928	0.582699	4.67202	0.000116903	0.0255938
AQP1	6	55336432	TRUE	11.0973	11.4979	10.8713	9.86143	11.5749	10.4445	12.4018	11.851	11.7275	12.1944	12.7909	11.6559	11.9074	12.7252	12.69	13.1374	12.9346	11.7352	11.808	11.4789	11.2768	13.069	11.3589	0.128861	0.837957	4.89443	6.81e-05
CLEC7A	6	129461591	9.09158	8.98079	9.11202	10.0951	10.4213	10.063	9.19832	9.00261	8.84717	9.81505	9.68554	9.944	8.97816	8.68505	8.76703	9.34798	9.59407	9.47643	9.08869	9.04967	9.32488	9.60056	9.7621	10.1684	-0.720322	-5.74652	8.83e-06	0.00512644
TYROBP	7	30413788	11.1295	11.6494	11.5549	12.2118	12.1349	12.1588	11.5041	11.4655	11.4413	11.7446	11.5332	11.5769	11.3481	11.2464	11.3398	11.6417	11.9653	11.6305	11.441	11.8008	11.7955	11.6099	11.7602	12.0174	-0.550287	-4.71182	0.000106097	0.0240065
TNNI2	7	14244180	9.61596	9.52729	9.59853	9.82913	10.14	9.82342	9.44508	9.54841	9.68783	9.30323	9.4312	9.33307	9.46508	9.21564	9.34843	9.27447	9.40236	9.75777	9.43203	9.63998	9.58648	9.55589	9.46209	9.48508	-0.575019	-4.74851	9.7e-05	0.0225311
KLK1B21	7	44102292	8.61884	8.58701	8.7519	8.50308	8.50303	8.58188	8.38768	8.48124	8.34102	8.37002	8.51504	8.42689	8.40584	8.33239	8.39833	8.42339	8.42335	8.32275	8.39224	8.63209	8.54135	8.37061	8.48373	8.58234	-0.273732	-4.55513	0.000155471	0.0192873
IMPDH2	9	108560534	11.5398	11.8013	11.6435	12.1302	11.849	11.879	11.9946	12.0891	11.9343	12.3496	12.2572	12.1234	12.0466	12.2915	12.2905	12.5925	12.1758	12.0849	11.9906	12.0551	11.7319	12.2845	12.1429	12.1346	0.547984	4.3648	0.000247489	0.0261838
LYZ1	10	117287796	9.05439	8.97702	8.9954	9.16449	9.09055	9.24988	8.87321	9.01293	8.92199	8.71429	8.59176	8.95302	8.83528	8.99601	9.24691	8.51425	9.01113	8.58083	8.92367	8.8359	9.00315	8.59224	8.68675	8.72883	-0.499036	-5.9865	5.03e-06	0.0146907
BB146404	10	34091352	8.17634	8.29994	8.27255	8.51198	8.49114	8.46563	8.21536	8.28458	8.16845	8.32782	8.38436	8.35294	8.12289	8.31293	8.18982	8.22588	8.25551	8.19835	8.26245	8.18688	8.24814	8.18556	8.19617	8.29299	-0.263004	-5.37194	2.15e-05	0.00893603
LYZS	10	117277541	8.78689	9.11107	8.77231	9.34644	9.37324	9.51239	8.95742	9.07215	8.97143	9.05042	9.01566	9.09059	9.06646	8.97024	8.98439	8.76649	9.16804	8.7947	8.79423	9.23424	9.15056	8.8547	8.99776	9.16988	-0.500947	-4.6072	0.00013692	0.0264952
SPHK1	11	116530925	9.32506	9.43694	9.48222	9.89978	10.4814	9.88659	10.1408	10.0538	9.27471	10.7766	11.2452	11.2547	10.2006	10.8794	10.6413	11.7892	11.3204	10.7845	9.88435	9.92139	9.59681	11.4106	10.6691	10.428	1.15903	8.73081	1.34e-08	2.25e-05
NAGS	11	102145513	8.09982	8.14098	8.07561	8.11253	8.09745	8.04841	8.15815	8.16686	8.15517	8.21841	8.20962	8.27762	8.11648	8.19477	8.1413	8.25517	8.31429	8.16528	8.11915	8.12133	8.17767	8.2336	8.15494	8.18295	0.149083	4.31586	0.000278926	0.046434
PFAS	11	68985697	9.39925	9.33523	9.29544	9.48428	9.39629	9.36183	9.45618	9.60921	9.2699	9.76668	10.0882	9.82839	9.51862	9.63737	9.50648	10.1375	9.7359	9.78155	9.39189	9.48049	9.29118	9.78578	9.71692	9.42292	0.480291	4.81359	8.28e-05	0.0198421
ACSL6	11	54303798	8.12071	8.17106	8.21246	8.23978	8.31872	8.2099	8.26274	8.30434	8.18509	8.42346	8.62319	8.76496	8.25797	8.40508	8.28368	8.82203	8.67974	8.45639	8.28474	8.21162	8.20341	8.56197	8.54919	8.243	0.396584	5.14536	3.71e-05	0.0130151
LGALS9	11	78962974	9.6485	9.81562	9.62521	10.6252	10.9227	10.7574	10.2028	9.93285	10.1884	11.4514	11.2593	11.1902	9.93476	10.2604	10.0014	11.7824	11.8337	11.4959	10.0528	9.90543	9.83245	11.4606	11.3224	10.7872	0.935585	5.93453	5.68e-06	0.0038379
GPR33	12	52023003	8.31478	8.2768	8.31067	9.1209	8.94908	9.19234	8.16722	8.34878	8.27932	8.73595	8.71235	8.78806	8.37782	8.34147	8.36733	8.6778	8.79996	9.19707	8.38941	8.32706	8.35149	8.8548	9.00057	9.00763	-0.34199	-4.31101	0.000282255	0.0466452
MTHFD1	12	76255232	9.59046	9.88386	9.5557	9.74503	10.0758	9.61331	9.91579	9.98742	9.46369	10.2684	10.7538	10.2887	9.97868	10.0023	9.84902	10.8984	10.5969	10.4776	9.8194	9.87313	9.77307	10.5788	10.0895	9.8543	0.625608	4.77152	9.17e-05	0.021525
ARG2	12	79130777	8.1831	8.12062	8.14729	8.81685	8.9347	8.90472	8.18477	8.2537	8.26276	8.62734	8.68203	8.75529	8.17623	8.27509	8.16037	8.34222	8.66003	8.563	8.16805	8.06661	8.12465	8.3798	8.72742	8.82724	-0.363673	-4.51496	0.000171492	0.0296386
Trappc13	13	104142149	8.61579	8.74311	8.86392	9.11309	9.04389	9.05663	8.62915	8.63321	8.84117	8.69281	8.69302	8.78455	8.64576	8.73422	8.74488	8.79214	8.90494	8.85674	8.8511	8.82134	8.70531	8.76939	8.97186	8.91933	-0.347745	-4.90699	6.6e-05	0.0170909
EPDR1	13	19591709	8.7787	8.77122	8.72517	8.56577	8.95185	8.84197	8.82435	8.92339	8.82389	9.17394	9.2128	9.06733	8.90763	9.10189	9.10786	9.52832	9.32346	9.16116	8.93422	8.9306	8.85055	9.50102	9.02693	8.93543	0.551116	4.47918	0.000187149	0.0312704
APOL9B	15	77729121	8.494	8.37774	8.25414	8.45927	8.75207	8.65558	8.33115	8.30829	8.36217	8.72809	8.951	8.96949	8.34859	8.338	8.34684	9.04384	9.36409	8.95662	8.4148	8.27631	8.3244	8.98094	8.85646	8.67319	0.499211	4.46338	0.000194514	0.0321453
FAM134B	15	25843264	10.3254	10.3529	10.4023	10.1533	10.1592	10.1785	10.3771	10.1464	10.1134	9.50116	9.87763	9.81823	10.4324	10.0918	10.3747	9.7036	9.52465	9.70198	10.2559	10.1135	10.2449	9.2864	9.8417	9.84693	-0.520253	-4.36142	0.000249541	0.0374155
CD80	16	38458933	8.6452	8.57756	8.4725	8.88521	8.85601	8.97544	8.36236	8.536	8.54247	8.7228	8.53031	8.64161	8.39526	8.47982	8.5534	8.45843	8.57832	8.42252	8.65474	8.47169	8.58713	8.59956	8.78764	8.75056	-0.419134	-4.97128	5.65e-05	0.0157969
STFA1	16	36277148	8.16204	8.2492	8.182	8.86333	9.09361	8.87926	8.30446	8.30941	8.17485	8.51291	8.57848	8.73656	8.28226	8.15348	8.30326	8.51057	8.62954	8.55762	8.20965	8.2838	8.1882	8.4085	8.75418	8.91119	-0.379489	-4.48636	0.000183896	0.0310369
CHAF1A	17	56040416	9.05034	8.98264	8.88435	9.10932	9.38576	9.18165	9.07713	9.02354	8.91884	9.54602	9.79632	9.66001	9.06755	9.41496	9.23366	9.90974	9.66379	9.64636	9.16856	9.01862	8.87556	9.73044	9.36712	9.21905	0.441872	4.38582	0.000235097	0.0425816
PLA2G7	17	43568098	8.82111	8.97027	9.08375	9.59412	9.60266	9.99232	9.09525	8.82789	8.97149	9.42119	9.12617	9.13972	8.94206	8.90417	8.91075	9.21563	9.33387	8.88464	8.62112	8.71868	9.08048	9.08143	8.95299	9.94052	-0.500673	-4.31875	0.000276961	0.046434
KHSRP	17	57021058	9.27174	8.90075	8.96711	9.31915	9.08785	8.89092	9.56987	9.87222	9.30031	9.72511	9.67146	9.50271	9.67419	9.26413	9.18889	9.62677	9.34482	9.40963	9.40428	9.43234	9.61704	9.50476	9.24403	9.29048	0.533788	4.97308	5.62e-05	0.0152763
PRSS34	17	25298394	8.46218	8.46705	8.48568	8.31447	8.55093	8.38245	8.89209	8.75835	8.49013	8.7885	8.66879	8.71277	8.43564	8.60716	8.53143	8.73351	9.25247	8.7152	8.57975	8.65748	8.72625	8.60147	8.80516	8.69985	0.484446	4.31824	0.000277306	0.0393627
BC021614	19	4057478	9.05508	8.93315	9.1861	8.798	8.80803	8.72305	9.09354	9.13436	9.22826	9.19142	9.17954	9.10254	9.12545	9.08455	9.10939	9.13167	9.0983	8.92811	9.23727	9.2134	9.12507	9.18498	8.93909	8.88959	0.38147	4.53814	0.000162054	0.0330539
C1GALT1C1	X	38630785	8.83098	8.85476	8.82617	9.31379	9.46924	9.38927	8.80818	8.65859	8.70858	9.00695	8.92838	9.08657	8.77001	8.68418	8.74419	8.87769	9.20901	8.90925	8.65778	8.88598	8.84395	8.79967	9.04979	9.1002	-0.38347	-4.3468	0.000258615	0.0446959
TLR13	X	106143204	9.24166	9.36823	9.4518	10.1857	10.2614	10.0562	9.31849	9.34584	9.29606	9.75969	9.71038	10.0396	9.39319	9.19483	9.15685	9.39214	9.58899	9.82497	9.35712	9.31951	9.30104	9.61686	9.95274	10.1044	-0.565767	-4.26149	0.000318564	0.0429989
LOC236604			9.05141	8.88647	9.09516	8.61714	8.7676	8.66609	9.49708	9.2916	9.31891	9.27192	8.99514	8.97823	9.87511	9.42426	9.74085	8.82779	8.99762	8.97145	9.1562	8.95893	9.04307	8.77382	8.89719	8.96087	0.398155	4.6697	0.000117566	0.0255938
LOC232067			11.1382	12.0075	11.4158	11.1599	10.7708	11.2097	11.019	11.1448	11.4555	10.4198	9.98222	10.2834	10.9302	11.0235	11.4398	10.4569	10.5036	11.1627	11.601	11.9109	11.6032	11.2422	10.9387	10.7882	-0.818348	-5.8154	7.51e-06	0.00343423
C730036N12RIK			TRUE	8.17891	8.12896	8.15926	8.29388	8.19222	8.24076	8.36402	8.27862	8.3372	8.21233	8.1777	8.16558	8.30064	8.31994	8.27959	8.23991	8.32109	8.1671	8.22521	8.17763	8.2001	8.1217	8.16052	0.00190712	0.170903	4.86705	7.27e-05
LOC674114			8.59546	9.25434	8.89415	9.11918	8.87805	8.73114	8.46898	8.47469	8.45333	8.57438	8.42356	8.54579	8.72621	8.62639	8.68302	8.46493	8.57111	8.77511	8.42237	9.14073	8.69386	8.75048	8.58076	8.45478	-0.394886	-4.4677	0.000192469	0.0378922
LOC100045304			8.38744	8.29539	8.33397	8.22088	8.1732	8.23109	8.40262	8.28501	8.27757	8.41216	8.43617	8.49111	8.29224	8.23449	8.17643	8.38311	8.35422	8.37016	8.20358	8.32574	8.19926	8.26261	8.23214	8.30703	0.238092	4.9723	5.63e-05	0.0152763
F730045P10RIK			9.12867	8.9813	8.93988	9.58074	9.46935	9.71806	8.71393	8.82953	8.86202	9.11614	9.18309	9.25466	8.88687	8.82506	8.90423	9.10355	9.39852	9.44313	8.87163	8.79124	8.74505	8.84683	9.19924	9.43759	-0.404753	-4.51046	0.000173388	0.0351628
LOC635860			9.00655	9.14071	9.27411	9.06203	9.18514	8.95478	9.46341	9.18372	9.94615	8.69316	8.53198	8.53016	9.00198	8.97909	9.00787	8.66223	8.77433	8.89673	8.84312	9.34772	9.42857	8.90057	8.63674	8.61931	-0.482217	-6.27156	2.6e-06	0.00163408
ERAF			13.3388	13.8714	12.9924	11.8123	14.2002	13.1398	14.6921	13.8632	13.9994	14.4083	14.7847	14.125	14.1596	14.9314	14.8687	15.0356	14.8864	13.8006	13.937	14.3278	13.8255	14.9896	13.6081	12.946	1.38858	4.2909	0.000296467	0.0485832
LOC100044204			10.1072	10.2218	10.2117	9.1276	9.42286	9.14389	10.3789	10.23	10.2985	9.87116	9.76887	9.83898	10.5085	10.4604	10.4982	10.3451	10.1605	9.82771	10.5919	10.4588	10.2644	10.3096	9.53348	9.26618	0.879659	5.65158	1.11e-05	0.00610305
LOC100046586			8.3635	8.33761	8.27673	8.22851	8.37281	8.24142	8.43595	8.37554	8.31536	8.37218	8.48238	8.48028	8.44794	8.49913	8.62797	8.85686	8.78445	8.47639	8.41865	8.43521	8.3273	8.67171	8.47815	8.17008	0.424987	4.8415	7.74e-05	0.019293
LOC100047480			8.80242	8.65667	8.68157	8.45983	8.5229	8.38643	8.84925	8.72776	8.70923	8.58652	8.82303	8.6549	8.81552	8.85156	8.81958	8.97241	8.84293	8.64411	8.77258	8.88756	8.82523	9.00905	8.61963	8.75355	0.36343	4.25802	0.000321275	0.0431245
LOC245069			8.43266	8.5788	8.46746	8.43687	8.82743	8.49395	8.73147	8.70789	8.51773	9.09709	9.13509	9.06785	8.77247	8.99208	8.99545	9.58639	9.60752	8.97374	8.70873	8.84645	8.62632	9.5618	8.82663	8.63681	0.803136	5.61385	1.21e-05	0.00647411
